# Supplementary material for: (Methanol-κO)(2-methyl-3-nitro­benzoato-κO)triphenyl­tin(IV)
Source: Acta Crystallogr Sect E Struct Rep Online. 2010 Aug 28;66(Pt 9):m1164. doi: 10.1107/S1600536810033623 (PMC3007999; doi:10.1107/S1600536810033623)
Supplement: Supplementary file 2 [file e-66-m1164-Isup2.hkl]

# 
# h,k,l, Fc-squared, Fo-squared, sigma(Fo-squared) and status flag 
# 
data_I
_shelx_title '  P21/n' 
_shelx_refln_list_code          4 
_shelx_F_calc_maximum      294.19 
_exptl_crystal_F_000      1136.00 
_reflns_d_resolution_high  0.7696 
 
loop_ 
 _symmetry_equiv_pos_as_xyz 
 'x, y, z' 
 'x+1/2, -y+1/2, z+1/2' 
 '-x, -y, -z' 
 '-x-1/2, y-1/2, -z-1/2' 
 
_cell_length_a    10.8385 
_cell_length_b    14.8791 
_cell_length_c    15.8243 
_cell_angle_alpha  90.000 
_cell_angle_beta   94.004 
_cell_angle_gamma  90.000 
 
_shelx_F_squared_multiplier     1.000 
 
loop_ 
 _refln_index_h 
 _refln_index_k 
 _refln_index_l 
 _refln_F_squared_calc 
 _refln_F_squared_meas 
 _refln_F_squared_sigma 
 _refln_observed_status 
   2   0   0      146.78      125.47      4.76 o 
   4   0   0    23651.41    28116.27    329.55 o 
   6   0   0      213.86      181.78     11.63 o 
   8   0   0     4103.94     4048.45     59.80 o 
  10   0   0      447.38      428.92     41.07 o 
  12   0   0      559.30      656.76     54.50 o 
  14   0   0       61.55      103.24     39.94 o 
   1   1   0       22.72       80.56      5.46 o 
   2   1   0    15443.74    16897.49    144.88 o 
   3   1   0      224.03      200.19      8.84 o 
   4   1   0      123.37       76.96      4.81 o 
   5   1   0      911.44     1014.73     13.45 o 
   6   1   0     4868.22     4435.71     37.15 o 
   7   1   0     2351.62     2192.66     26.83 o 
   8   1   0     1577.81     1449.69     25.41 o 
   9   1   0      207.30      212.35     14.54 o 
  10   1   0     2275.92     2250.28     61.59 o 
  11   1   0       77.76       85.98     21.13 o 
  12   1   0      280.46      270.05     28.34 o 
  13   1   0       10.44       -0.52     20.22 o 
  14   1   0      166.23      309.98     51.88 o 
   0   2   0    12040.11    14290.03    172.69 o 
   1   2   0     9813.82    10437.76    105.24 o 
   2   2   0    14146.76    15613.30    121.12 o 
   3   2   0    14304.33    15669.74    157.55 o 
   4   2   0    22476.08    22416.36    179.24 o 
   5   2   0     2031.78     1839.01     31.19 o 
   6   2   0       64.58       53.34      5.75 o 
   7   2   0      757.73      784.27     15.74 o 
   8   2   0     1471.22     1360.57     42.64 o 
   9   2   0     1044.22      992.54     25.43 o 
  10   2   0      526.31      499.99     24.00 o 
  11   2   0       59.09       71.79     20.15 o 
  12   2   0      433.32      475.33     33.63 o 
  13   2   0      172.45      215.41     28.02 o 
   1   3   0     2987.80     2850.07     41.90 o 
   2   3   0    22812.03    25242.29    193.04 o 
   3   3   0    11197.35    10731.98     87.88 o 
   4   3   0       15.06       19.61      5.77 o 
   5   3   0       49.62       33.31      6.82 o 
   6   3   0     2770.40     2808.47     34.36 o 
   7   3   0     2601.09     2460.54     50.74 o 
   8   3   0      611.99      597.08     15.02 o 
   9   3   0      502.24      547.45     16.73 o 
  10   3   0      675.03      669.58     27.34 o 
  11   3   0      708.00      823.26     39.36 o 
  12   3   0       33.98       26.99     20.04 o 
  13   3   0        0.93       12.46     21.99 o 
   0   4   0     2125.56     2334.48     37.92 o 
   1   4   0    20525.22    22730.00    174.17 o 
   2   4   0     1391.67     1338.65     23.08 o 
   3   4   0     6230.34     6285.78     72.67 o 
   4   4   0       16.36       20.06      6.24 o 
   5   4   0     5919.89     5604.00     54.56 o 
   6   4   0       37.07       48.37      7.94 o 
   7   4   0      558.85      517.33     15.39 o 
   8   4   0      169.70      156.08     10.43 o 
   9   4   0     1324.19     1292.95     28.40 o 
  10   4   0       49.49       57.39     10.99 o 
  11   4   0        3.86       28.89     18.16 o 
  12   4   0       54.98       76.50     22.07 o 
  13   4   0      334.55      331.17     46.56 o 
   1   5   0     2491.20     2151.39     23.56 o 
   2   5   0      407.20      617.80     36.14 o 
   3   5   0     5561.43     5875.63     53.61 o 
   4   5   0        4.96        9.95      6.25 o 
   5   5   0     3135.88     3040.37     35.49 o 
   6   5   0       63.35       72.91      8.56 o 
   7   5   0     5006.69     4984.21     54.66 o 
   8   5   0        8.08      -15.47     11.50 o 
   9   5   0      437.60      440.38     16.37 o 
  10   5   0        0.92      -11.22     10.02 o 
  11   5   0      975.93      975.55     28.58 o 
  12   5   0        7.63       47.35     30.61 o 
  13   5   0        6.30      -39.50     30.95 o 
   0   6   0     2089.87     2069.92     39.41 o 
   1   6   0    21597.13    23334.94    181.45 o 
   2   6   0      126.84      130.90      7.13 o 
   3   6   0     9613.31     9902.74     90.29 o 
   4   6   0     2293.13     2058.69     26.55 o 
   5   6   0     4492.17     4221.52     50.37 o 
   6   6   0      456.25      453.66     15.64 o 
   7   6   0     1729.41     1688.52     30.02 o 
   8   6   0      665.19      637.72     21.20 o 
   9   6   0      991.40     1000.21     39.38 o 
  10   6   0       33.29       29.42     12.98 o 
  11   6   0       63.51       42.43     13.85 o 
  12   6   0       52.86       60.34     29.82 o 
  13   6   0      244.33      231.94     43.77 o 
   1   7   0      279.63      353.85     10.13 o 
   2   7   0    10645.91    10623.96    119.11 o 
   3   7   0    10720.99    11423.96     87.49 o 
   4   7   0      859.63      850.00     16.43 o 
   5   7   0     3128.80     3038.16     36.91 o 
   6   7   0     5572.46     5401.40     66.60 o 
   7   7   0     2279.93     2059.61     36.64 o 
   8   7   0      311.49      297.94     18.93 o 
   9   7   0      119.19      108.04     16.50 o 
  10   7   0      810.77      885.47     26.99 o 
  11   7   0      490.59      483.29     30.61 o 
  12   7   0       94.83      159.22     39.24 o 
   0   8   0     6496.38     7108.10    105.01 o 
   1   8   0      144.11      238.96     11.08 o 
   2   8   0      430.78      374.69     11.79 o 
   3   8   0     1594.21     1657.22     23.78 o 
   4   8   0     8756.46     8499.01     89.80 o 
   5   8   0     1957.68     1914.18     36.74 o 
   6   8   0      351.87      351.49     15.90 o 
   7   8   0      394.44      375.60     17.47 o 
   8   8   0     2160.71     2076.75     47.68 o 
   9   8   0      370.48      333.37     32.21 o 
  10   8   0      237.85      272.92     26.47 o 
  11   8   0        1.57        7.20     16.01 o 
  12   8   0      305.59      338.57     34.04 o 
   1   9   0      377.37      432.86     14.74 o 
   2   9   0     6516.72     6464.82     62.53 o 
   3   9   0      988.55     1097.85     47.10 o 
   4   9   0      456.66      467.80     16.78 o 
   5   9   0        0.12       36.14     10.79 o 
   6   9   0     5572.62     5404.27     68.33 o 
   7   9   0      234.47      260.93     18.56 o 
   8   9   0      108.69      110.36     16.02 o 
   9   9   0       10.45       -2.55     13.48 o 
  10   9   0      829.65      874.25     34.01 o 
  11   9   0        3.04       23.45     14.22 o 
  12   9   0       84.04       66.89     26.57 o 
   0  10   0     7981.57     7774.29    214.15 o 
   1  10   0      287.66      314.78     14.80 o 
   2  10   0      892.42      928.03     21.82 o 
   3  10   0       70.56       57.54     12.93 o 
   4  10   0     4451.70     4346.89     57.17 o 
   5  10   0      237.72      271.19     15.55 o 
   6  10   0      442.07      417.32     18.41 o 
   7  10   0       14.27        7.31     12.81 o 
   8  10   0     1257.10     1131.48     35.53 o 
   9  10   0       20.19       51.23     15.79 o 
  10  10   0      322.13      303.06     23.61 o 
  11  10   0        2.49       16.91     21.24 o 
  12  10   0      199.34      235.15     22.82 o 
   1  11   0       70.07       83.44     10.92 o 
   2  11   0     3279.50     3270.40    136.58 o 
   3  11   0      232.37      236.04     16.00 o 
   4  11   0     1465.56     1420.91     53.65 o 
   5  11   0      248.00      247.74     15.51 o 
   6  11   0     1790.71     1799.67     37.58 o 
   7  11   0      168.10      175.21     18.13 o 
   8  11   0      196.64      172.23     18.28 o 
   9  11   0       10.95       15.62     15.55 o 
  10  11   0      326.72      326.07     24.63 o 
  11  11   0       36.84        2.90     18.09 o 
   0  12   0     2716.77     2714.45     61.01 o 
   1  12   0        3.17       30.08     10.19 o 
   2  12   0       50.95       46.59     12.32 o 
   3  12   0      805.19      782.93     45.30 o 
   4  12   0     2419.19     2468.16     58.04 o 
   5  12   0     1026.26      972.54     62.28 o 
   6  12   0        0.69       -2.08     15.16 o 
   7  12   0      258.51      256.84     20.91 o 
   8  12   0      409.29      404.04     24.94 o 
   9  12   0      393.98      429.41     36.03 o 
  10  12   0       16.59       26.67     19.13 o 
  11  12   0       12.37       48.42     26.32 o 
   1  13   0      631.58      620.72     37.02 o 
   2  13   0      106.00      228.64     18.35 o 
   3  13   0     2439.86     2351.41     49.80 o 
   4  13   0       24.22        5.98     12.83 o 
   5  13   0      375.89      383.18     21.77 o 
   6  13   0      582.67      487.99     31.87 o 
   7  13   0     1052.60     1016.79    119.89 o 
   8  13   0       29.35      -12.29     17.92 o 
   9  13   0      140.03      145.20     25.49 o 
  10  13   0       64.90       72.64     51.05 o 
   0  14   0       80.82      113.37     21.28 o 
   1  14   0     3108.24     3094.65     80.58 o 
   2  14   0       45.09       54.92     15.21 o 
   3  14   0      665.39      679.01     28.31 o 
   4  14   0       23.95       76.26     16.06 o 
   5  14   0     1223.92     1241.60     38.25 o 
   6  14   0        0.26        2.56     18.49 o 
   7  14   0      305.48      306.58     28.85 o 
   8  14   0       27.82       63.40     24.59 o 
   9  14   0      441.93      445.28     57.51 o 
   1  15   0     1044.78     1024.11     34.64 o 
   2  15   0       26.79      114.98     19.89 o 
   3  15   0     1721.57     1705.66     45.69 o 
   4  15   0        2.73       44.08     17.46 o 
   5  15   0      248.56      267.65     33.48 o 
   6  15   0      163.52      248.72     31.48 o 
   7  15   0      714.00      684.73     53.49 o 
   8  15   0       20.69       21.77     27.21 o 
   0  16   0      368.89      394.30     44.21 o 
   1  16   0      500.34      511.62     27.13 o 
   2  16   0       14.79       18.93     15.74 o 
   3  16   0      295.27      326.06     24.17 o 
   4  16   0      481.26      520.75     28.63 o 
   5  16   0      625.85      551.47     38.19 o 
   6  16   0        3.46        4.09     20.41 o 
   7  16   0       40.45       28.00     23.89 o 
   1  17   0      360.30      328.87     30.04 o 
   2  17   0      690.18      629.84     31.40 o 
   3  17   0      204.50      227.01     22.38 o 
   4  17   0       27.51       23.35     33.53 o 
   5  17   0      111.81      121.13     25.89 o 
   6  17   0      190.10      233.82     58.25 o 
   0  18   0      599.98      674.81     58.33 o 
   1  18   0       68.32      112.39     25.65 o 
   2  18   0        6.62       18.55     30.56 o 
   3  18   0       77.73       86.05     21.21 o 
   4  18   0      297.16      383.19     36.34 o 
   5  18   0       73.67       81.79     42.46 o 
   1  19   0       12.95       28.82     25.72 o 
   2  19   0      613.16      710.21     63.48 o 
 -13   0   1      272.01      370.93     45.34 o 
 -11   0   1        0.20       56.50     26.42 o 
  -9   0   1     4622.09     4703.81     89.31 o 
  -7   0   1       26.55       46.50     12.34 o 
  -5   0   1    22137.49    21877.03    223.31 o 
  -3   0   1     1039.71      958.13     17.45 o 
  -1   0   1    86548.68    86070.41   1119.68 o 
   3   0   1    60167.91    63269.43    497.37 o 
   5   0   1    12498.32    12635.13    133.95 o 
   7   0   1     4530.96     4660.08     62.98 o 
   9   0   1     1650.63     1657.85     70.37 o 
  11   0   1      470.11      523.26     47.43 o 
  13   0   1      248.20      261.85     41.24 o 
 -14   1   1       22.68      -36.36     36.88 o 
 -13   1   1       11.58        6.96     20.03 o 
 -12   1   1       52.10       38.28     19.67 o 
 -11   1   1     1349.12     1436.95     51.03 o 
 -10   1   1      186.57      190.53     22.82 o 
  -9   1   1        0.02        2.13     10.43 o 
  -8   1   1      256.78      264.75     12.47 o 
  -7   1   1     6109.81     5697.94     52.35 o 
  -6   1   1      419.29      369.70     10.28 o 
  -5   1   1      433.45      436.38      9.33 o 
  -4   1   1       66.42       70.23      8.44 o 
  -3   1   1    21164.49    21640.73    136.68 o 
  -2   1   1    23292.57    22500.08    252.26 o 
  -1   1   1    10256.23    10423.87     91.25 o 
   0   1   1     1550.17     1693.95     33.57 o 
   1   1   1    29111.88    33236.64    325.01 o 
   2   1   1     5841.44     6927.24     62.80 o 
   3   1   1    10283.34    10606.76     85.14 o 
   4   1   1     3228.15     3262.34     29.30 o 
   5   1   1    13425.21    13371.49     89.27 o 
   6   1   1     2663.28     2501.61     24.53 o 
   7   1   1     4218.73     4228.03     37.16 o 
   8   1   1       26.73       45.83     11.64 o 
   9   1   1     2007.22     1949.09     42.32 o 
  10   1   1      529.81      600.41     33.34 o 
  11   1   1     1165.01     1247.93     90.38 o 
  12   1   1        5.23       37.26     23.11 o 
  13   1   1      168.54      189.13     27.60 o 
 -14   2   1       82.23       68.97     40.72 o 
 -13   2   1      270.08      269.13     30.08 o 
 -12   2   1       56.70       76.72     21.51 o 
 -11   2   1       71.79       86.36     20.65 o 
 -10   2   1      387.02      393.81     25.52 o 
  -9   2   1     1744.44     1702.45     34.49 o 
  -8   2   1      849.54      841.81     19.82 o 
  -7   2   1      274.79      244.91     10.02 o 
  -6   2   1      554.37      473.97     10.24 o 
  -5   2   1     7582.28     7524.00     55.13 o 
  -4   2   1    18969.03    19482.74    154.30 o 
  -3   2   1      922.89     1007.15     22.89 o 
  -2   2   1     6230.48     6511.85     54.56 o 
  -1   2   1     5316.50     6310.27     57.85 o 
   0   2   1    11827.20    12263.78    167.14 o 
   1   2   1    12691.10    13511.78    104.44 o 
   2   2   1     6200.39     6323.24     52.49 o 
   3   2   1     2088.33     2674.48     26.90 o 
   4   2   1     4304.15     4280.70     36.31 o 
   5   2   1     2001.44     1996.64     21.92 o 
   6   2   1      151.02      185.96      7.26 o 
   7   2   1     5158.25     5228.24     47.81 o 
   8   2   1     1133.58     1123.96     19.51 o 
   9   2   1      815.58      811.02     23.28 o 
  10   2   1        1.25        2.12     16.08 o 
  11   2   1      266.40      277.02     26.97 o 
  12   2   1      339.21      374.78     31.74 o 
  13   2   1      231.63      285.22     30.65 o 
 -13   3   1       18.86       57.05     23.37 o 
 -12   3   1      343.96      381.06     68.75 o 
 -11   3   1      464.84      442.54     24.61 o 
 -10   3   1      718.01      629.10     26.33 o 
  -9   3   1       46.81       56.47      8.76 o 
  -8   3   1     1456.68     1436.35     23.10 o 
  -7   3   1     3276.03     3212.96     53.79 o 
  -6   3   1     3275.19     3044.51     32.41 o 
  -5   3   1      130.39      130.63      7.94 o 
  -4   3   1       49.25       70.00      6.76 o 
  -3   3   1     3536.34     3837.64     37.38 o 
  -2   3   1    17673.40    19887.89    154.22 o 
  -1   3   1     1957.94     2086.73     22.12 o 
   0   3   1    30904.94    35692.09    269.56 o 
   1   3   1    26007.89    30082.85    207.71 o 
   2   3   1    10398.73    11293.04    100.31 o 
   3   3   1       13.83       34.05      5.59 o 
   4   3   1     2259.28     2305.31     26.39 o 
   5   3   1     3998.33     4104.08     36.83 o 
   6   3   1     5063.24     4955.41     44.44 o 
   7   3   1      292.88      235.46     12.88 o 
   8   3   1      101.48      109.40      9.70 o 
   9   3   1       45.63       41.91      8.89 o 
  10   3   1     1207.28     1170.89     44.84 o 
  11   3   1      405.09      417.07     31.02 o 
  12   3   1       70.51       82.49     24.41 o 
  13   3   1       28.67       48.45     22.30 o 
 -13   4   1       13.13       -2.18     30.08 o 
 -12   4   1      120.34      132.29     36.97 o 
 -11   4   1        5.16       -6.31     13.48 o 
 -10   4   1     1237.77     1221.40     26.16 o 
  -9   4   1       81.25       88.90      9.50 o 
  -8   4   1      546.29      507.47     14.38 o 
  -7   4   1      139.77      130.01      8.94 o 
  -6   4   1     2645.42     2550.45     33.15 o 
  -5   4   1        2.02       14.70     14.27 o 
  -4   4   1     2927.85     2651.14     30.52 o 
  -3   4   1      604.16      639.94     19.17 o 
  -2   4   1     7898.26     8885.50     66.84 o 
  -1   4   1     3852.04     3905.81     60.53 o 
   0   4   1    14390.28    16162.81    181.09 o 
   1   4   1    13803.10    15022.15    107.20 o 
   2   4   1     1520.78     1575.25     18.67 o 
   3   4   1    14282.02    15820.42    126.09 o 
   4   4   1     5592.74     5427.42     70.55 o 
   5   4   1     1002.49      933.63     16.92 o 
   6   4   1        2.95        0.36      6.65 o 
   7   4   1      104.00      110.44     10.15 o 
   8   4   1     4086.77     4024.31     63.88 o 
   9   4   1       18.93       20.89      9.62 o 
  10   4   1        3.38       14.66     10.93 o 
  11   4   1       54.01       63.06     19.63 o 
  12   4   1      532.89      562.13     36.38 o 
  13   4   1       48.27       60.68     36.62 o 
 -13   5   1        0.79        3.66     31.83 o 
 -12   5   1      458.59      386.54     45.69 o 
 -11   5   1        2.44      -19.35     13.66 o 
 -10   5   1      989.54     1026.24     24.81 o 
  -9   5   1       17.42        8.69      9.04 o 
  -8   5   1     1219.44     1117.15     20.99 o 
  -7   5   1      119.02      124.50     10.57 o 
  -6   5   1     3959.32     3832.74     44.02 o 
  -5   5   1      859.37      887.71     17.33 o 
  -4   5   1     2494.22     2385.69     28.98 o 
  -3   5   1      305.25      264.95      8.97 o 
  -2   5   1    25216.66    26372.83    203.62 o 
  -1   5   1      437.27      508.02     22.55 o 
   0   5   1     1582.73     1705.25     19.48 o 
   1   5   1       30.85       63.66      7.64 o 
   2   5   1    24760.89    25244.29    177.41 o 
   3   5   1      354.77      460.24     13.53 o 
   4   5   1      327.39      304.00     15.06 o 
   5   5   1       10.12       19.96      6.66 o 
   6   5   1     3826.96     3719.22     58.10 o 
   7   5   1      204.20      199.53     11.47 o 
   8   5   1       36.16       40.41     10.84 o 
   9   5   1       53.55       56.93     10.26 o 
  10   5   1     2044.50     2181.38     36.10 o 
  11   5   1        0.02       57.64     19.54 o 
  12   5   1        5.80        2.35     27.90 o 
  13   5   1        2.14      -21.28     33.57 o 
 -13   6   1       18.17       -5.93     31.83 o 
 -12   6   1      328.70      323.93     43.25 o 
 -11   6   1       47.60       66.66     13.81 o 
 -10   6   1      482.08      478.21     20.34 o 
  -9   6   1      372.84      389.11     17.59 o 
  -8   6   1     2179.39     2049.48     33.30 o 
  -7   6   1      172.06      151.80     11.32 o 
  -6   6   1     2814.51     2681.06     35.39 o 
  -5   6   1     2962.82     2813.69     34.63 o 
  -4   6   1     3794.08     4093.14     60.92 o 
  -3   6   1       49.36       33.85      6.28 o 
  -2   6   1     1431.07     1271.76     18.28 o 
  -1   6   1     2649.93     3051.68     36.64 o 
   0   6   1    23637.75    25760.96    199.08 o 
   1   6   1     2002.63     2383.43     23.58 o 
   2   6   1      799.47      885.54     12.77 o 
   3   6   1      572.37      511.11     13.38 o 
   4   6   1    14765.31    14879.18    123.07 o 
   5   6   1     1945.11     1892.02     26.44 o 
   6   6   1      103.49      135.18      9.86 o 
   7   6   1      195.07      198.24     13.14 o 
   8   6   1     3397.44     3271.46     71.41 o 
   9   6   1      136.14      154.78     14.31 o 
  10   6   1        0.10       18.46     12.36 o 
  11   6   1      100.49      100.76     22.90 o 
  12   6   1      368.15      411.21     47.78 o 
 -12   7   1      223.59      224.36     22.35 o 
 -11   7   1      366.89      429.18     21.61 o 
 -10   7   1      136.80      159.40     15.28 o 
  -9   7   1        1.69       -1.41     16.40 o 
  -8   7   1     1006.31      961.02     26.42 o 
  -7   7   1     2857.67     2687.02     43.29 o 
  -6   7   1     2267.16     2145.21     46.93 o 
  -5   7   1      447.56      494.14     14.08 o 
  -4   7   1     1676.34     1671.82     23.91 o 
  -3   7   1    15800.75    15867.32    130.29 o 
  -2   7   1     7164.76     7258.56     65.80 o 
  -1   7   1      121.19      116.85      8.52 o 
   0   7   1      666.53      699.68     15.92 o 
   1   7   1    18816.33    19575.84    141.47 o 
   2   7   1    11100.65    12141.65     95.20 o 
   3   7   1      221.92      189.28      8.63 o 
   4   7   1      413.96      463.74     12.63 o 
   5   7   1     4683.64     4610.40     49.08 o 
   6   7   1     4041.14     3998.14     77.78 o 
   7   7   1     2012.51     1986.22     42.09 o 
   8   7   1        1.42       -6.91     11.36 o 
   9   7   1      905.94      900.18     31.49 o 
  10   7   1     1002.75      938.47     42.73 o 
  11   7   1      358.39      376.61     34.40 o 
  12   7   1        3.85       15.00     31.48 o 
 -12   8   1       32.63       22.59     16.96 o 
 -11   8   1        7.18       12.53     13.70 o 
 -10   8   1      307.52      301.57     18.61 o 
  -9   8   1     1203.50     1092.12     35.29 o 
  -8   8   1      338.44      308.09     20.40 o 
  -7   8   1      220.93      203.47     14.80 o 
  -6   8   1      413.37      397.78     17.03 o 
  -5   8   1     7350.75     7111.69     92.56 o 
  -4   8   1     1306.29     1314.54     51.39 o 
  -3   8   1      315.28      320.88     11.07 o 
  -2   8   1      127.61      147.19      9.33 o 
  -1   8   1     6430.82     6653.21     70.56 o 
   0   8   1     1216.73     1579.33     26.15 o 
   1   8   1     6174.35     6496.15     54.10 o 
   2   8   1      254.50      274.98     13.86 o 
   3   8   1     4970.62     5090.28     52.24 o 
   4   8   1     5747.26     5884.71     77.92 o 
   5   8   1     4120.54     3650.25    113.42 o 
   6   8   1        3.82        4.11     12.77 o 
   7   8   1     2127.51     2065.09     44.43 o 
   8   8   1      618.21      622.50     25.86 o 
   9   8   1      697.45      683.12     28.37 o 
  10   8   1        4.42       -0.23     15.26 o 
  11   8   1      277.21      341.53     20.87 o 
  12   8   1      160.13      131.34     27.72 o 
 -12   9   1       17.95       26.38     20.19 o 
 -11   9   1      592.27      614.02     25.49 o 
 -10   9   1        5.74       -5.89     17.83 o 
  -9   9   1        1.67        1.57     13.26 o 
  -8   9   1      198.95      180.97     17.44 o 
  -7   9   1     2544.84     2219.10     69.95 o 
  -6   9   1        7.94       18.67     13.16 o 
  -5   9   1      125.11      102.17     12.03 o 
  -4   9   1      110.95      177.77     33.41 o 
  -3   9   1    13421.60    13220.83    129.50 o 
  -2   9   1      136.14      209.13     14.57 o 
  -1   9   1      172.64      151.75     10.39 o 
   0   9   1       22.03       42.35      8.58 o 
   1   9   1     8210.18     8334.54     75.67 o 
   2   9   1      410.17      569.06     14.23 o 
   3   9   1     1387.76     1392.42     22.24 o 
   4   9   1      133.17      105.08     10.59 o 
   5   9   1     4225.65     3988.59     53.55 o 
   6   9   1       90.41      122.04     15.28 o 
   7   9   1      529.59      519.92     22.98 o 
   8   9   1        9.29        7.15     14.41 o 
   9   9   1      660.61      656.21     28.69 o 
  10   9   1       20.14       36.97     20.72 o 
  11   9   1      328.78      344.47     32.10 o 
  12   9   1        3.50      -20.18     47.78 o 
 -12  10   1        7.47       32.51     16.71 o 
 -11  10   1       33.44       43.37     15.23 o 
 -10  10   1       10.51        2.13     16.87 o 
  -9  10   1      929.44      919.97     34.01 o 
  -8  10   1        9.39       -5.33     13.85 o 
  -7  10   1       27.82       25.31     10.77 o 
  -6  10   1      111.58      132.30     13.34 o 
  -5  10   1     4815.01     4533.30     68.35 o 
  -4  10   1       42.27       54.68     10.93 o 
  -3  10   1      235.27      279.25     14.34 o 
  -2  10   1      112.23      203.33     12.54 o 
  -1  10   1     5745.50     5766.03     67.18 o 
   0  10   1       23.60      126.23     11.31 o 
   1  10   1     2603.08     2672.17     39.47 o 
   2  10   1       50.48       76.67     10.57 o 
   3  10   1     2570.99     2580.77     39.34 o 
   4  10   1      279.19      354.27     15.78 o 
   5  10   1     2293.73     2345.40     39.66 o 
   6  10   1      530.70      501.78     27.53 o 
   7  10   1     1895.01     1685.19     41.94 o 
   8  10   1        0.30       -1.43     13.28 o 
   9  10   1      778.16      875.19     33.17 o 
  10  10   1       12.65       17.56     16.42 o 
  11  10   1      147.49      197.23     29.39 o 
 -11  11   1      181.80      193.11     28.21 o 
 -10  11   1       37.54       14.96     21.72 o 
  -9  11   1        1.50       11.17     14.90 o 
  -8  11   1       71.59       88.81     16.45 o 
  -7  11   1     1644.59     1586.49     42.18 o 
  -6  11   1      463.11      428.56     26.05 o 
  -5  11   1       14.70       26.14     10.71 o 
  -4  11   1      221.14      215.83     21.86 o 
  -3  11   1     2424.10     2547.04     67.17 o 
  -2  11   1      385.41      385.85     16.23 o 
  -1  11   1      330.24      306.97     14.59 o 
   0  11   1      175.60      171.31     12.08 o 
   1  11   1     3622.92     3469.89     56.31 o 
   2  11   1      650.49      637.33     19.35 o 
   3  11   1     3405.37     3321.27     56.87 o 
   4  11   1      746.17      727.88     25.74 o 
   5  11   1      939.04      942.04     25.34 o 
   6  11   1      219.53      263.30     21.00 o 
   7  11   1      910.75      802.41     30.39 o 
   8  11   1        3.63       26.38     14.35 o 
   9  11   1      232.24      236.44     21.84 o 
  10  11   1       95.61      143.47     20.37 o 
  11  11   1      149.15      153.03     33.23 o 
 -11  12   1        0.80      -11.60     19.00 o 
 -10  12   1      192.43      223.51     23.37 o 
  -9  12   1      309.80      282.90     23.35 o 
  -8  12   1      376.16      345.85     23.51 o 
  -7  12   1      101.25       74.24     17.02 o 
  -6  12   1      582.95      563.90     22.26 o 
  -5  12   1     1830.24     1609.33     40.88 o 
  -4  12   1     1100.84     1064.21     32.69 o 
  -3  12   1      110.57      118.14     14.36 o 
  -2  12   1       10.36       18.53     11.42 o 
  -1  12   1     2314.76     2173.36     48.82 o 
   0  12   1      495.41      460.46     19.24 o 
   1  12   1        1.09        8.78      9.53 o 
   2  12   1        0.51       -4.95     15.02 o 
   3  12   1     2279.72     2249.51     46.77 o 
   4  12   1      554.91      598.36     26.13 o 
   5  12   1      435.98      431.76     21.48 o 
   6  12   1       32.12       35.27     16.54 o 
   7  12   1      734.72      711.88     29.87 o 
   8  12   1      421.60      451.29     26.11 o 
   9  12   1      130.32      151.63     19.43 o 
  10  12   1        3.11       18.31     17.88 o 
 -10  13   1      168.76      142.94     23.59 o 
  -9  13   1        3.31       16.00     23.24 o 
  -8  13   1      332.96      360.93     30.27 o 
  -7  13   1      177.02      190.38     24.44 o 
  -6  13   1     1069.89     1085.93     38.99 o 
  -5  13   1      264.05      314.32     21.07 o 
  -4  13   1      699.31      677.52     27.30 o 
  -3  13   1      635.06      661.38     26.59 o 
  -2  13   1     1913.17     1830.87     67.43 o 
  -1  13   1      535.68      547.25     20.23 o 
   0  13   1      122.47      155.72     13.93 o 
   1  13   1       70.14      129.59     13.44 o 
   2  13   1     3263.57     3119.35     58.15 o 
   3  13   1      144.79      175.02     16.62 o 
   4  13   1       53.43       62.37     13.89 o 
   5  13   1      171.96      198.74     22.12 o 
   6  13   1     1417.97     1445.46     52.01 o 
   7  13   1      208.32      200.49     24.71 o 
   8  13   1        1.20        7.71     18.67 o 
   9  13   1      103.08      102.44     24.59 o 
  10  13   1      414.42      415.70     36.48 o 
  -9  14   1       12.97       19.16     22.85 o 
  -8  14   1      568.29      570.73     55.59 o 
  -7  14   1       14.42       14.18     17.72 o 
  -6  14   1      397.53      389.15     29.99 o 
  -5  14   1        5.51       24.53     18.20 o 
  -4  14   1     1331.56     1235.86     37.91 o 
  -3  14   1       80.06       89.33     15.81 o 
  -2  14   1     1704.99     1620.42     42.54 o 
  -1  14   1       54.10      154.17     17.02 o 
   0  14   1     2908.65     2844.86     48.24 o 
   1  14   1       24.30       42.87     14.26 o 
   2  14   1      389.47      366.41     22.15 o 
   3  14   1       43.34      103.62     16.80 o 
   4  14   1     2797.72     2815.89     58.21 o 
   5  14   1       11.34       13.91     22.37 o 
   6  14   1      121.19      102.64     20.90 o 
   7  14   1        4.94        8.85     18.12 o 
   8  14   1      725.88      689.30     57.81 o 
   9  14   1        0.03      -20.83     22.37 o 
  -8  15   1      278.36      246.03     31.45 o 
  -7  15   1      106.53      157.17     64.66 o 
  -6  15   1      482.34      415.54     32.26 o 
  -5  15   1        6.25       -2.01     14.27 o 
  -4  15   1      596.41      573.74     28.36 o 
  -3  15   1       83.87      130.46     19.04 o 
  -2  15   1     2040.58     1883.28     47.73 o 
  -1  15   1      203.77      198.65     19.68 o 
   0  15   1      442.47      478.65     31.65 o 
   1  15   1        2.07      123.34     17.85 o 
   2  15   1     2316.93     2454.18     54.76 o 
   3  15   1      186.26      181.98     19.52 o 
   4  15   1        0.33       11.35     18.15 o 
   5  15   1      209.20      199.67     25.53 o 
   6  15   1      939.87      859.13     43.48 o 
   7  15   1       12.10       23.42     21.03 o 
   8  15   1        4.43       37.08     24.63 o 
  -7  16   1        0.06       -2.15     23.92 o 
  -6  16   1      485.60      509.86     36.77 o 
  -5  16   1      387.20      376.68     32.86 o 
  -4  16   1      519.92      545.13     29.17 o 
  -3  16   1       19.03       37.72     16.49 o 
  -2  16   1      292.22      279.28     22.66 o 
  -1  16   1      195.63      227.40     22.34 o 
   0  16   1      866.81      789.60     40.55 o 
   1  16   1        2.68       45.46     24.33 o 
   2  16   1      110.32       90.19     18.48 o 
   3  16   1      575.62      602.36     29.80 o 
   4  16   1      764.92      790.91     86.50 o 
   5  16   1       31.39       66.72     20.76 o 
   6  16   1        0.58        6.56     27.47 o 
   7  16   1       84.34       61.57     26.20 o 
  -6  17   1      156.39      178.37     56.50 o 
  -5  17   1        5.06        3.71     21.08 o 
  -4  17   1       94.42      137.45     20.64 o 
  -3  17   1      403.70      397.81     26.84 o 
  -2  17   1      548.34      602.05     31.01 o 
  -1  17   1      136.06      173.94     25.62 o 
   0  17   1      191.02      212.93     26.73 o 
   1  17   1      685.28      606.15     70.45 o 
   2  17   1      220.14      231.65     23.73 o 
   3  17   1      153.31      214.56     31.29 o 
   4  17   1       56.63      116.39     32.96 o 
   5  17   1      282.04      314.45     32.60 o 
   6  17   1      200.82      271.44     47.00 o 
  -5  18   1      297.18      354.97     50.49 o 
  -4  18   1      128.80      162.51     28.84 o 
  -3  18   1        7.21       23.18     17.96 o 
  -2  18   1       41.51       64.02     24.17 o 
  -1  18   1      482.81      478.86     50.36 o 
   0  18   1      106.47      112.28     25.89 o 
   1  18   1      132.67      178.53     28.33 o 
   2  18   1       30.08       55.91     37.54 o 
   3  18   1      308.06      325.10     34.21 o 
   4  18   1      165.42      172.23     33.35 o 
  -2  19   1       10.00      107.60     39.59 o 
  -1  19   1       84.24      130.12     31.17 o 
   0  19   1       28.32       38.68     25.98 o 
   1  19   1      531.55      521.82     61.91 o 
   2  19   1       12.16       79.96     40.11 o 
 -14   0   2      207.57      263.77     49.70 o 
 -12   0   2       14.30       21.36     27.64 o 
 -10   0   2     2124.57     2096.66     56.78 o 
  -8   0   2      971.28     1001.70     26.64 o 
  -6   0   2     5436.16     5191.13     67.13 o 
  -4   0   2     4670.84     4671.04     57.44 o 
  -2   0   2    24553.81    26897.86    462.14 o 
   0   0   2    14179.74    14456.34    175.96 o 
   2   0   2    42615.68    52835.91    847.46 o 
   4   0   2    10673.69    12340.70    118.23 o 
   6   0   2     4157.62     4422.99     57.83 o 
   8   0   2     5616.89     5502.09     73.90 o 
  10   0   2       51.73       43.42     24.68 o 
  12   0   2      963.39     1065.27     68.36 o 
 -14   1   2       17.63       25.20     37.84 o 
 -13   1   2       10.37      -13.93     20.31 o 
 -12   1   2      551.89      570.42     34.72 o 
 -11   1   2      189.89      174.36     36.43 o 
 -10   1   2      312.26      312.62     26.19 o 
  -9   1   2       56.28       46.84     10.88 o 
  -8   1   2     4141.31     3921.55     52.11 o 
  -7   1   2      977.07      927.57     16.92 o 
  -6   1   2      504.63      480.36     12.37 o 
  -5   1   2      246.19      265.66      8.79 o 
  -4   1   2    13835.16    13798.24     99.39 o 
  -3   1   2      862.63      602.78     10.01 o 
  -2   1   2     3958.21     4076.43     55.56 o 
  -1   1   2      469.92      608.68     15.37 o 
   0   1   2    26253.85    29964.39    291.81 o 
   1   1   2     3470.27     2979.48     35.03 o 
   2   1   2    52016.46    60288.64    584.03 o 
   3   1   2     6278.98     5921.38     78.50 o 
   4   1   2     3123.81     3229.90     32.26 o 
   5   1   2     1542.24     1514.96     20.49 o 
   6   1   2    10927.15    11467.18     79.37 o 
   7   1   2      279.32      255.44      8.81 o 
   8   1   2      790.29      807.53     21.10 o 
   9   1   2     1297.08     1228.06     42.63 o 
  10   1   2     2410.79     2436.08    123.95 o 
  11   1   2       22.09       32.98     19.27 o 
  12   1   2       21.33       37.27     21.13 o 
  13   1   2       58.44       60.12     24.81 o 
 -14   2   2      172.99      236.74     45.17 o 
 -13   2   2       86.46      124.04     25.56 o 
 -12   2   2       13.11       23.92     19.33 o 
 -11   2   2       43.47       66.27     18.40 o 
 -10   2   2     1956.42     1968.18     39.30 o 
  -9   2   2     1362.25     1363.94     26.70 o 
  -8   2   2        2.54       12.43      8.45 o 
  -7   2   2       29.28       21.61      6.53 o 
  -6   2   2     4192.46     3850.10     38.14 o 
  -5   2   2    16926.59    17809.53    127.73 o 
  -4   2   2     3422.57     3391.78     43.45 o 
  -3   2   2       65.64      104.49     14.30 o 
  -2   2   2    12175.46    11124.29     89.27 o 
  -1   2   2     9787.21    10625.50    108.86 o 
   0   2   2    12765.97    15973.61    208.81 o 
   1   2   2     1829.18     1673.50     18.87 o 
   2   2   2     1773.69     1508.39     30.42 o 
   3   2   2     2127.50     2183.68     25.59 o 
   4   2   2    10790.77    10755.51     88.69 o 
   5   2   2     1022.86      933.20     15.93 o 
   6   2   2     1480.92     1491.75     19.60 o 
   7   2   2     1077.52     1011.43     21.73 o 
   8   2   2     1638.01     1520.05     24.96 o 
   9   2   2       32.77       58.13     14.56 o 
  10   2   2      298.64      367.11     26.76 o 
  11   2   2      388.21      456.27     62.78 o 
  12   2   2      586.53      645.29     67.01 o 
  13   2   2       35.83       63.27     43.90 o 
 -13   3   2       54.11      123.55     25.71 o 
 -12   3   2      273.17      246.87     26.85 o 
 -11   3   2      732.35      763.56     38.20 o 
 -10   3   2      163.60      139.07     14.30 o 
  -9   3   2      284.24      274.23     13.64 o 
  -8   3   2     2567.69     2427.01     81.94 o 
  -7   3   2     2827.40     2597.87     50.36 o 
  -6   3   2      560.23      507.71     13.20 o 
  -5   3   2      108.24       87.25      9.19 o 
  -4   3   2     3406.52     3140.84     34.35 o 
  -3   3   2     6085.02     5793.25     52.61 o 
  -2   3   2       32.71       43.28      7.68 o 
  -1   3   2     3958.56     3908.40    126.50 o 
   0   3   2     2963.67     3348.32     34.01 o 
   1   3   2       53.50       55.59      5.54 o 
   2   3   2     3210.60     3090.89     33.16 o 
   3   3   2     1381.48     1466.49     18.31 o 
   4   3   2     5096.25     5320.78     49.23 o 
   5   3   2    13942.84    14172.43    116.74 o 
   6   3   2     1588.80     1447.82     19.25 o 
   7   3   2     1842.83     1730.24     34.02 o 
   8   3   2       26.02        1.49      7.89 o 
   9   3   2     1719.43     1734.65     54.09 o 
  10   3   2      554.95      575.50     32.82 o 
  11   3   2      305.36      345.55     64.05 o 
  12   3   2        2.09        3.79     20.41 o 
  13   3   2      120.10      111.98     34.40 o 
 -13   4   2      244.62      221.22     40.98 o 
 -12   4   2        5.00       16.26     16.47 o 
 -11   4   2      465.29      512.79     30.35 o 
 -10   4   2       33.71       25.24     12.05 o 
  -9   4   2     1703.48     1637.91     28.13 o 
  -8   4   2       48.63       32.68      8.02 o 
  -7   4   2      697.34      679.96     15.53 o 
  -6   4   2     1822.67     1824.58     30.54 o 
  -5   4   2     4601.67     4377.19     46.30 o 
  -4   4   2      336.35      362.35     16.85 o 
  -3   4   2     2100.87     1990.27     24.05 o 
  -2   4   2     4584.92     4774.44     58.72 o 
  -1   4   2    29673.15    31844.12    812.53 o 
   0   4   2    17147.58    18795.11    192.42 o 
   1   4   2      725.68      721.19     11.36 o 
   2   4   2     1533.95     2094.83     22.99 o 
   3   4   2     8352.79     8230.88     89.32 o 
   4   4   2     3533.72     4211.58     41.67 o 
   5   4   2     1590.39     1575.93     22.28 o 
   6   4   2     1004.26     1078.27     19.31 o 
   7   4   2     5226.56     4950.00     60.32 o 
   8   4   2      341.64      361.82     16.14 o 
   9   4   2      182.81      184.56     12.09 o 
  10   4   2       13.19       19.60     14.20 o 
  11   4   2      730.22      844.93     68.62 o 
  12   4   2       61.65       16.47     21.33 o 
  13   4   2      132.50      179.49     30.77 o 
 -13   5   2      132.91      161.84     40.37 o 
 -12   5   2       17.21        3.38     19.65 o 
 -11   5   2      675.10      589.40     35.76 o 
 -10   5   2        0.84        1.88     10.08 o 
  -9   5   2       48.69       56.22      9.41 o 
  -8   5   2       18.09       23.08      8.04 o 
  -7   5   2     5050.18     4916.61     61.37 o 
  -6   5   2       81.76       95.08      9.19 o 
  -5   5   2      991.02      923.35     18.00 o 
  -4   5   2      304.72      323.80     10.53 o 
  -3   5   2    13469.21    14346.34    106.10 o 
  -2   5   2      531.48      563.29     11.53 o 
  -1   5   2     1170.57     1213.83     19.49 o 
   0   5   2     1184.06     1149.77     15.23 o 
   1   5   2    19181.99    21455.42    151.97 o 
   2   5   2      475.77      668.65     20.71 o 
   3   5   2     3947.83     4229.29     41.26 o 
   4   5   2      958.42      883.40     15.69 o 
   5   5   2     2991.17     3086.68     39.59 o 
   6   5   2       50.66       53.31      8.37 o 
   7   5   2      825.37      753.30     32.72 o 
   8   5   2       28.32       26.29     10.14 o 
   9   5   2     1663.68     1656.79     40.31 o 
  10   5   2        4.85       -2.39     14.84 o 
  11   5   2      283.82      285.32     49.61 o 
  12   5   2        1.20      -36.10     24.07 o 
  13   5   2      178.42      148.93     40.55 o 
 -13   6   2      213.40      192.35     39.41 o 
 -12   6   2        0.06       13.46     20.13 o 
 -11   6   2      268.94      230.24     27.02 o 
 -10   6   2      319.06      326.21     18.29 o 
  -9   6   2     1519.72     1415.44     46.54 o 
  -8   6   2        4.59        8.35     13.01 o 
  -7   6   2      105.52       92.98     11.44 o 
  -6   6   2     2873.53     2759.74     36.32 o 
  -5   6   2     7110.81     6922.73     67.04 o 
  -4   6   2     1625.71     1781.85     24.74 o 
  -3   6   2      971.36     1020.18     18.34 o 
  -2   6   2     6455.34     6789.94     69.03 o 
  -1   6   2    16479.36    18892.40    168.25 o 
   0   6   2      335.76      372.58     12.35 o 
   1   6   2     1695.85     1774.38     22.79 o 
   2   6   2     3611.12     3718.42     37.37 o 
   3   6   2    16406.32    17227.27    138.85 o 
   4   6   2      434.43      410.58     13.38 o 
   5   6   2       11.28       12.95      6.90 o 
   6   6   2       42.03       23.38      8.12 o 
   7   6   2     5060.56     4909.37     61.81 o 
   8   6   2      528.65      495.21     18.70 o 
   9   6   2      441.81      408.26     19.33 o 
  10   6   2      154.44      150.48     21.31 o 
  11   6   2      523.60      510.03     33.94 o 
  12   6   2       99.60       51.36     30.17 o 
 -12   7   2      207.92      211.57     21.49 o 
 -11   7   2      243.48      237.44     18.01 o 
 -10   7   2       17.88       11.91     12.37 o 
  -9   7   2      257.46      246.24     16.35 o 
  -8   7   2      990.21      961.42     38.02 o 
  -7   7   2     2672.29     2495.55     42.10 o 
  -6   7   2      760.50      709.16     27.27 o 
  -5   7   2      474.13      438.59     16.46 o 
  -4   7   2     1035.61      952.19     17.19 o 
  -3   7   2     7539.87     7154.21     77.03 o 
  -2   7   2      669.81      594.53     15.25 o 
  -1   7   2       27.71       36.26      8.45 o 
   0   7   2     5652.70     6271.39     64.73 o 
   1   7   2     8618.79     9521.58     74.17 o 
   2   7   2      843.90      868.72     13.66 o 
   3   7   2       39.69       40.56      7.32 o 
   4   7   2     2504.59     2325.23     29.34 o 
   5   7   2     5338.75     5417.56     66.03 o 
   6   7   2     4784.73     4710.36    107.34 o 
   7   7   2      205.89      181.25     13.47 o 
   8   7   2      292.26      278.99     18.76 o 
   9   7   2      928.07      918.84     35.93 o 
  10   7   2      974.09      987.07     34.68 o 
  11   7   2      120.44      141.94     44.34 o 
  12   7   2       37.50       68.19     33.05 o 
 -12   8   2       29.58       50.98     16.65 o 
 -11   8   2       94.92       82.76     16.07 o 
 -10   8   2      951.69     1029.50     31.44 o 
  -9   8   2       57.67       76.07     24.89 o 
  -8   8   2      633.14      585.03     22.07 o 
  -7   8   2      272.76      223.62     14.96 o 
  -6   8   2     3953.51     3861.72     54.30 o 
  -5   8   2      869.69      906.89     26.40 o 
  -4   8   2     5802.14     5576.92     66.27 o 
  -3   8   2      235.38      274.75     17.93 o 
  -2   8   2     6031.50     6089.90     66.84 o 
  -1   8   2      699.87      892.54     58.00 o 
   0   8   2    10504.05    11283.69    109.21 o 
   1   8   2       77.62      105.66      6.71 o 
   2   8   2     5859.67     5844.55     50.40 o 
   3   8   2     5316.90     5659.29     67.25 o 
   4   8   2     3918.46     3703.33     41.38 o 
   5   8   2      387.71      306.49     21.96 o 
   6   8   2     1567.27     1423.67     34.67 o 
   7   8   2      731.08      745.36     26.71 o 
   8   8   2     1845.96     1809.29     61.82 o 
   9   8   2      139.54      104.75     17.28 o 
  10   8   2      155.69      153.32     22.72 o 
  11   8   2      127.02      126.21     25.02 o 
  12   8   2      404.30      500.22     37.39 o 
 -12   9   2      385.63      374.75     24.10 o 
 -11   9   2       46.92       32.92     14.51 o 
 -10   9   2       49.24       32.04     12.34 o 
  -9   9   2       73.18       78.86     16.10 o 
  -8   9   2     1740.01     1695.70     36.90 o 
  -7   9   2      647.44      622.98     36.42 o 
  -6   9   2      331.07      274.25     15.66 o 
  -5   9   2      480.19      456.39     17.91 o 
  -4   9   2     5696.75     5460.33     75.56 o 
  -2   9   2     4269.57     4137.69     51.74 o 
  -1   9   2        7.40       20.77      8.01 o 
   0   9   2     6285.80     6342.13     70.26 o 
   1   9   2       52.62      269.79     16.46 o 
   2   9   2     4495.77     4425.83     61.63 o 
   3   9   2      568.42      520.71     16.82 o 
   4   9   2      907.15      913.72     22.06 o 
   5   9   2      477.08      519.63     22.11 o 
   6   9   2     1876.90     1706.02     39.40 o 
   7   9   2       18.88       17.50     11.75 o 
   8   9   2      389.81      384.18     21.82 o 
   9   9   2       49.12       31.75     15.31 o 
  10   9   2     1036.43     1084.58     37.97 o 
  11   9   2       11.53       30.08     23.45 o 
  12   9   2       16.41       37.76     27.21 o 
 -12  10   2        5.22       32.59     19.39 o 
 -11  10   2        0.92       -1.23     13.72 o 
 -10  10   2      624.70      635.09     41.37 o 
  -9  10   2       40.93       62.93     16.05 o 
  -8  10   2      130.23      115.72     16.51 o 
  -7  10   2        1.07       -5.45     10.62 o 
  -6  10   2     1551.37     1492.26     32.94 o 
  -5  10   2      376.72      364.60     17.28 o 
  -4  10   2      432.15      390.62     19.78 o 
  -3  10   2      191.62      185.11     16.38 o 
  -2  10   2     4986.51     4968.93    118.14 o 
  -1  10   2       22.24      185.99     25.72 o 
   0  10   2     4748.68     5025.53     60.98 o 
   1  10   2       85.89       65.17      9.49 o 
   2  10   2     4056.96     3951.75     50.72 o 
   3  10   2       98.80      176.76     12.44 o 
   4  10   2     2336.34     2243.58     37.01 o 
   5  10   2      146.73      149.48     15.39 o 
   6  10   2      466.84      439.56     22.03 o 
   7  10   2       38.09       71.13     15.09 o 
   8  10   2     1697.74     1627.78     43.21 o 
   9  10   2       19.12       19.27     15.59 o 
  10  10   2       33.57       49.29     17.10 o 
  11  10   2        2.65       12.62     21.89 o 
 -11  11   2       24.45       40.11     14.95 o 
 -10  11   2       32.80       23.07     16.94 o 
  -9  11   2        7.68        2.99     17.56 o 
  -8  11   2      873.89      795.90     31.62 o 
  -7  11   2      559.08      623.98     23.48 o 
  -6  11   2      571.31      502.64     20.89 o 
  -5  11   2       27.48       22.90     13.80 o 
  -4  11   2     2560.13     2513.07     50.36 o 
  -3  11   2      474.19      480.53     22.65 o 
  -2  11   2     1884.60     1803.92     33.16 o 
  -1  11   2        0.31       19.10      8.94 o 
   0  11   2     1706.12     1760.98     57.73 o 
   1  11   2      553.57      630.68     19.26 o 
   2  11   2     4475.38     4307.92     55.67 o 
   3  11   2      418.69      444.93     20.25 o 
   4  11   2     1746.71     1603.43     37.29 o 
   5  11   2      767.02      776.34     27.61 o 
   6  11   2     1665.00     1549.79     66.16 o 
   7  11   2        0.66        5.41     13.62 o 
   8  11   2       23.40       45.68     14.94 o 
   9  11   2       59.17       67.91     16.88 o 
  10  11   2      462.55      466.97     28.57 o 
  11  11   2       11.26       45.74     23.76 o 
 -11  12   2       36.70       50.86     29.74 o 
 -10  12   2      128.76      138.31     21.00 o 
  -9  12   2      307.43      342.23     24.09 o 
  -8  12   2       55.80       64.99     16.31 o 
  -7  12   2       79.48      141.44     25.46 o 
  -6  12   2      395.48      427.53     20.26 o 
  -5  12   2     2012.99     1915.73     45.55 o 
  -4  12   2      848.08      795.88     29.19 o 
  -3  12   2       11.61      -13.73     11.32 o 
  -2  12   2     1090.78      960.00     30.11 o 
  -1  12   2     2148.63     2081.34     73.29 o 
   0  12   2      538.49      562.13     19.67 o 
   1  12   2      283.43      266.61     14.98 o 
   2  12   2     1441.11     1639.98     47.31 o 
   3  12   2      819.48      846.24     33.54 o 
   4  12   2     1151.68     1250.31     46.36 o 
   5  12   2       36.17       10.61     14.86 o 
   6  12   2      147.00      165.58     20.57 o 
   7  12   2      252.94      283.48     30.39 o 
   8  12   2      529.98      523.68     27.85 o 
   9  12   2       57.08       63.86     17.98 o 
  10  12   2        1.04       15.21     17.96 o 
 -10  13   2       34.91       32.06     20.98 o 
  -9  13   2       57.51       74.15     19.42 o 
  -8  13   2      126.93      130.74     22.38 o 
  -7  13   2     1059.32     1015.04     57.59 o 
  -6  13   2      391.86      373.03     23.37 o 
  -5  13   2       50.30       40.22     14.47 o 
  -4  13   2      232.22      269.15     20.04 o 
  -3  13   2     2175.17     2175.43     50.92 o 
  -2  13   2      949.31     1006.45     34.82 o 
  -1  13   2      174.02      160.33     13.83 o 
   0  13   2       45.34       34.37     11.14 o 
   1  13   2     2723.88     2712.80     90.10 o 
   2  13   2      330.33      431.48     21.91 o 
   3  13   2      229.22      190.76     16.98 o 
   4  13   2        8.22       29.78     12.96 o 
   5  13   2     2195.42     2113.80     61.63 o 
   6  13   2      259.45      287.20     26.09 o 
   7  13   2       25.51       63.55     19.09 o 
   8  13   2       68.15       81.55     22.04 o 
   9  13   2      579.11      641.91     39.52 o 
  10  13   2       77.45       54.41     36.97 o 
  -9  14   2      417.52      409.59     35.12 o 
  -8  14   2        0.19      -23.08     19.04 o 
  -7  14   2       13.48        2.76     16.29 o 
  -6  14   2        8.84       21.82     14.81 o 
  -5  14   2     1648.88     1570.63     43.76 o 
  -4  14   2       84.65       86.56     17.87 o 
  -3  14   2      357.78      361.04     22.53 o 
  -2  14   2       68.64      117.21     16.58 o 
  -1  14   2     3252.17     3134.94    101.08 o 
   0  14   2       17.47      151.27     15.17 o 
   1  14   2      126.45      101.59     15.36 o 
   2  14   2      150.10      143.61     17.21 o 
   3  14   2     3078.63     3168.46     62.84 o 
   4  14   2       10.50       50.24     28.82 o 
   5  14   2       17.93       20.30     16.41 o 
   6  14   2       10.81       27.42     32.57 o 
   7  14   2      909.08      963.41     65.66 o 
   8  14   2        8.57        0.29     20.41 o 
   9  14   2      169.20      228.34     29.88 o 
  -8  15   2       16.18       19.84     22.63 o 
  -7  15   2      602.76      462.28     35.70 o 
  -6  15   2        0.69       -5.20     17.96 o 
  -5  15   2       88.91       73.51     16.99 o 
  -4  15   2       14.51       40.09     15.43 o 
  -3  15   2     2102.43     1986.44     49.93 o 
  -2  15   2      236.73      256.60     20.85 o 
  -1  15   2       38.92       69.23     15.33 o 
   0  15   2        7.93       20.19     19.14 o 
   1  15   2     2809.97     2835.14     58.86 o 
   2  15   2      604.04      590.21     27.65 o 
   3  15   2      232.49      221.24     19.85 o 
   4  15   2       97.02       76.27     19.43 o 
   5  15   2     1245.89     1189.99     50.05 o 
   6  15   2       30.81       55.43     20.63 o 
   7  15   2      117.02      131.40     24.90 o 
   8  15   2       13.67       22.64     30.65 o 
  -7  16   2       72.28       62.81     30.26 o 
  -6  16   2      332.52      321.52     32.03 o 
  -5  16   2      538.18      524.87     31.33 o 
  -4  16   2       71.04      113.03     18.84 o 
  -3  16   2      106.23      105.79     18.00 o 
  -2  16   2      141.42      168.05     19.71 o 
  -1  16   2     1149.96     1246.18     39.68 o 
   0  16   2      108.39      127.98     30.95 o 
   1  16   2        2.21       25.21     16.66 o 
   2  16   2      263.03      308.83     40.43 o 
   3  16   2      846.28      844.26    103.94 o 
   4  16   2      115.23      126.24     23.83 o 
   5  16   2       33.61       68.59     21.15 o 
   6  16   2       55.36       60.71     37.89 o 
   7  16   2      423.57      354.74     37.84 o 
  -6  17   2       93.86      123.73     40.72 o 
  -5  17   2       27.80       42.05     19.29 o 
  -4  17   2      270.86      297.53     25.28 o 
  -3  17   2      734.61      600.40     31.02 o 
  -2  17   2      232.39      263.07     23.16 o 
  -1  17   2       56.34       84.66     21.94 o 
   0  17   2      299.48      273.16     40.59 o 
   1  17   2      283.65      300.76     30.51 o 
   2  17   2      429.52      488.92     28.86 o 
   3  17   2        3.78       42.77     34.01 o 
   4  17   2      399.27      452.28     35.73 o 
   5  17   2      224.96      220.91     29.87 o 
   6  17   2      188.63      234.56     46.65 o 
  -4  18   2       59.43      102.92     22.82 o 
  -3  18   2        9.25       -3.03     18.09 o 
  -2  18   2      288.63      353.37     33.59 o 
  -1  18   2      186.63      227.72     29.48 o 
   0  18   2      309.85      280.02     34.66 o 
   1  18   2       22.81       48.45     53.71 o 
   2  18   2      236.04      199.07     39.67 o 
   3  18   2      149.41      163.99     30.07 o 
   4  18   2      364.99      399.01     53.71 o 
  -2  19   2      268.95      262.68     38.50 o 
  -1  19   2       29.08       -1.81     30.26 o 
   0  19   2      246.95      327.01     35.52 o 
   1  19   2        1.14       87.11     40.55 o 
 -13   0   3      115.83      191.22     37.49 o 
 -11   0   3      568.86      606.94     33.36 o 
  -9   0   3     1464.25     1571.38     46.97 o 
  -7   0   3      919.26      789.36     28.01 o 
  -5   0   3     7327.45     7505.56    130.88 o 
  -3   0   3    20621.44    19107.19    238.57 o 
  -1   0   3     2677.48     2898.12     61.04 o 
   1   0   3    13125.32    15360.34    189.15 o 
   3   0   3     6616.41     7100.92     93.58 o 
   5   0   3      545.51      516.14     20.25 o 
   7   0   3    13979.40    13964.23    152.56 o 
   9   0   3       57.07       99.58     24.94 o 
  11   0   3     1428.48     1613.56     77.69 o 
  13   0   3       41.13       64.96     35.05 o 
 -14   1   3        6.73      -26.77     36.88 o 
 -13   1   3      235.88      323.98     30.09 o 
 -12   1   3      132.09      122.24     22.07 o 
 -11   1   3      622.84      674.33     24.98 o 
 -10   1   3        2.03      -22.75     15.17 o 
  -9   1   3     1691.39     1691.86     34.56 o 
  -8   1   3      381.04      359.93     13.76 o 
  -7   1   3     3121.15     3018.21     38.49 o 
  -6   1   3       48.47       67.97      7.71 o 
  -5   1   3    13647.57    13249.33    111.92 o 
  -4   1   3     3279.14     2842.60     37.14 o 
  -3   1   3    12192.68    11787.31     96.75 o 
  -2   1   3    11670.18    12421.02    223.66 o 
  -1   1   3    23428.94    25479.29    410.73 o 
   0   1   3     1574.08     1903.00     28.54 o 
   1   1   3    20614.17    23305.74    231.23 o 
   2   1   3     4230.49     5478.39     61.72 o 
   3   1   3     2284.92     2267.60     31.86 o 
   4   1   3     4025.20     3921.10     53.24 o 
   5   1   3    18571.87    19965.25    176.86 o 
   6   1   3     1534.45     1443.06     17.20 o 
   7   1   3       31.72       48.29      7.29 o 
   8   1   3      180.06      175.58     15.05 o 
   9   1   3     2945.85     3017.01     70.04 o 
  10   1   3       53.67       49.45     19.53 o 
  11   1   3       69.08       90.64     21.47 o 
  12   1   3       97.33      142.04     25.05 o 
  13   1   3      321.61      398.30     35.61 o 
 -13   2   3       49.09      120.10     24.72 o 
 -12   2   3       10.32       19.02     15.99 o 
 -11   2   3      814.22      817.94     50.24 o 
 -10   2   3      704.47      686.83     23.99 o 
  -9   2   3      642.92      593.44     18.36 o 
  -8   2   3       12.04       12.89      8.67 o 
  -7   2   3     3946.86     3884.13     45.90 o 
  -6   2   3     5102.56     5001.52     46.60 o 
  -5   2   3     3746.06     3614.95     35.58 o 
  -4   2   3     5567.48     5977.62     49.57 o 
  -3   2   3     1566.03     1893.67     32.35 o 
  -2   2   3      270.12      218.31     12.47 o 
  -1   2   3     7272.74     7609.13    141.95 o 
   0   2   3     6807.37     7517.44     79.06 o 
   1   2   3     1833.60     2103.88     23.77 o 
   2   2   3      392.33      435.91     13.18 o 
   3   2   3    11085.62    12093.62    152.72 o 
   4   2   3      874.54      855.89     18.97 o 
   5   2   3      252.29      269.72      9.15 o 
   6   2   3      745.03      743.98     15.50 o 
   7   2   3     5445.57     5536.61     77.21 o 
   8   2   3      951.39      893.28     18.81 o 
   9   2   3      102.26       85.46     13.99 o 
  10   2   3      214.39      205.71     22.94 o 
  11   2   3      706.34      685.20     37.08 o 
  12   2   3      319.48      376.46     32.07 o 
  13   2   3       18.79       51.16     26.08 o 
 -13   3   3      108.11      150.07     25.41 o 
 -12   3   3      513.15      540.67     28.24 o 
 -11   3   3       60.94       43.04     15.74 o 
 -10   3   3       11.58        6.83     11.37 o 
  -9   3   3      562.54      520.64     17.56 o 
  -8   3   3     3103.28     3025.18     41.31 o 
  -7   3   3     1694.86     1670.64     29.86 o 
  -6   3   3       96.47      102.68      8.32 o 
  -5   3   3     1251.26     1307.35     25.57 o 
  -4   3   3    10599.43    11091.72     83.43 o 
  -3   3   3     4361.34     4359.06     64.70 o 
  -2   3   3      975.50      829.65     18.61 o 
  -1   3   3     8059.75     8612.47    274.06 o 
   0   3   3    22361.76    24784.13    243.96 o 
   1   3   3       95.00      153.99      7.09 o 
   2   3   3      950.73      955.51     16.17 o 
   3   3   3      305.90      347.56     12.34 o 
   4   3   3     8789.43     9570.49     82.57 o 
   5   3   3      505.14      454.44     12.01 o 
   6   3   3     1614.87     1711.75     24.27 o 
   7   3   3      170.59      190.30     12.52 o 
   8   3   3     1820.18     1871.79     28.17 o 
   9   3   3      322.38      315.91     19.39 o 
  10   3   3      772.81      806.89     57.03 o 
  11   3   3       23.07       70.35     21.54 o 
  12   3   3       74.97       96.65     23.37 o 
  13   3   3      186.49      222.22     78.91 o 
 -13   4   3       10.15       -5.32     30.78 o 
 -12   4   3        9.19       25.44     31.52 o 
 -11   4   3       25.22       20.61     15.80 o 
 -10   4   3     2097.49     2078.65     36.66 o 
  -9   4   3       53.44       71.74      9.52 o 
  -8   4   3       99.85       95.57      9.06 o 
  -7   4   3      477.49      420.22     12.85 o 
  -6   4   3     4513.39     4345.28     43.12 o 
  -5   4   3      970.59      877.41     17.52 o 
  -4   4   3       25.45       53.74     10.70 o 
  -3   4   3       55.39       31.43      7.54 o 
  -2   4   3     8171.81     8335.03     93.64 o 
  -1   4   3      885.56      876.25     32.69 o 
   0   4   3     4284.31     4607.71     53.60 o 
   1   4   3     3781.61     4250.91     43.50 o 
   2   4   3    10033.13     9924.75     90.97 o 
   3   4   3     6809.77     7051.94     61.67 o 
   4   4   3     6471.25     6222.61     56.80 o 
   5   4   3      168.85      181.12      8.96 o 
   6   4   3     3562.12     3443.74     45.36 o 
   7   4   3      339.01      320.94     14.74 o 
   8   4   3     2016.23     2033.22     36.01 o 
   9   4   3       71.16       55.46     13.08 o 
  10   4   3      664.89      706.41     28.23 o 
  11   4   3       77.90       98.90     21.64 o 
  12   4   3      365.63      433.28     76.78 o 
  13   4   3       14.39       24.03     26.29 o 
 -13   5   3        4.24       -8.89     32.70 o 
 -12   5   3      619.08      718.55     42.16 o 
 -11   5   3        3.11       14.88     18.14 o 
 -10   5   3       17.92       11.90     10.28 o 
  -9   5   3      130.25      121.84     10.66 o 
  -8   5   3     3651.80     3572.96     83.45 o 
  -7   5   3        3.59        1.51      7.24 o 
  -6   5   3       14.40       28.62     10.29 o 
  -5   5   3     1390.46     1369.77     22.52 o 
  -4   5   3    11915.40    11527.76     99.34 o 
  -3   5   3       75.03       85.42     13.47 o 
  -2   5   3      413.10      328.02     13.86 o 
  -1   5   3     2746.53     3253.06     45.87 o 
   0   5   3    14452.20    16558.84    153.62 o 
   1   5   3        8.43      287.97     14.23 o 
   2   5   3     7737.98     8659.33     73.79 o 
   3   5   3      129.71      149.46      7.66 o 
   4   5   3     4608.78     4301.94     43.20 o 
   5   5   3        7.36       16.42      6.91 o 
   6   5   3     2534.24     2389.62     36.41 o 
   7   5   3      211.93      263.82     13.71 o 
   8   5   3      722.63      694.43     21.21 o 
   9   5   3        0.19       -4.43     13.09 o 
  10   5   3     1368.44     1414.63     41.54 o 
  11   5   3       13.93       15.99     33.35 o 
  12   5   3      122.69      137.86     34.88 o 
 -13   6   3        6.02       26.46     45.39 o 
 -12   6   3        9.85       26.17     20.65 o 
 -11   6   3      128.90      128.97     16.10 o 
 -10   6   3     1387.46     1433.87     49.45 o 
  -9   6   3       18.13       15.25      9.76 o 
  -8   6   3       90.76       89.57     10.92 o 
  -7   6   3      784.88      765.34     19.41 o 
  -6   6   3     4526.80     4225.58     87.44 o 
  -5   6   3     2341.31     2203.59     30.29 o 
  -4   6   3      151.16      157.44     16.35 o 
  -3   6   3       53.60       39.54      9.67 o 
  -2   6   3    13114.08    13828.58    170.70 o 
  -1   6   3      515.65      510.53     16.51 o 
   0   6   3     9410.68    10032.50     84.19 o 
   1   6   3     2255.17     2488.16     27.70 o 
   2   6   3    10328.26    11114.13     93.16 o 
   3   6   3     3446.96     3087.09     33.77 o 
   4   6   3     3987.87     4111.67     42.92 o 
   5   6   3      147.50      139.59      9.19 o 
   6   6   3     3837.95     3671.54     48.99 o 
   7   6   3     1364.65     1304.90     27.88 o 
   8   6   3     1235.66     1137.25     27.28 o 
   9   6   3       24.78       18.64     12.07 o 
  10   6   3      681.16      687.41     29.24 o 
  11   6   3      225.24      212.06     40.37 o 
  12   6   3      362.51      444.79     50.49 o 
 -13   7   3       94.88      104.11     36.53 o 
 -12   7   3      218.52      186.11     28.06 o 
 -11   7   3       55.69       54.70     13.85 o 
 -10   7   3        2.83       -4.38     11.81 o 
  -9   7   3      212.76      229.68     14.50 o 
  -8   7   3     2104.74     2042.78     45.95 o 
  -7   7   3      525.73      536.93     22.25 o 
  -6   7   3        0.23        1.42      9.95 o 
  -5   7   3      696.56      605.70     18.98 o 
  -4   7   3     2515.24     2440.90     52.58 o 
  -3   7   3     3057.91     3021.95     39.61 o 
  -2   7   3      824.78     1028.64     33.55 o 
  -1   7   3     1589.64     1632.01     26.26 o 
   0   7   3     9446.58     9467.27     81.38 o 
   1   7   3     2856.74     2721.37     27.73 o 
   2   7   3      577.76      647.67     13.55 o 
   3   7   3     1328.04     1307.30     20.18 o 
   4   7   3     3673.79     3805.80     41.49 o 
   5   7   3     5810.35     5512.60     55.91 o 
   6   7   3     1976.59     1983.44     33.83 o 
   7   7   3        2.55        1.60      9.66 o 
   8   7   3      159.04      137.63     19.10 o 
   9   7   3     1314.73     1335.01     48.49 o 
  10   7   3      700.28      681.46     37.11 o 
  11   7   3        3.37        9.65     20.04 o 
  12   7   3      121.11      103.07     36.27 o 
 -12   8   3        0.07      -14.74     14.91 o 
 -11   8   3      400.23      397.62     21.43 o 
 -10   8   3      192.57      162.67     15.91 o 
  -9   8   3      515.73      520.08     19.62 o 
  -8   8   3       83.23       69.29     17.51 o 
  -7   8   3      745.90      737.73     23.27 o 
  -6   8   3     1492.03     1318.27     44.09 o 
  -5   8   3     4001.17     3890.50     66.73 o 
  -4   8   3       47.45       46.86     11.94 o 
  -3   8   3     2100.79     2063.67     32.11 o 
  -2   8   3      303.60      297.60     12.70 o 
  -1   8   3    12084.25    12477.76    178.26 o 
   0   8   3        4.87       48.47      7.26 o 
   1   8   3     1245.69     1166.64     16.89 o 
   2   8   3     4808.93     5322.40     52.40 o 
   3   8   3     6798.24     6801.65     64.45 o 
   4   8   3      304.05      353.11     16.85 o 
   5   8   3      521.31      483.61     26.21 o 
   6   8   3      879.57      852.29     27.00 o 
   7   8   3     2750.85     2692.97     61.08 o 
   8   8   3      667.94      626.52     25.88 o 
   9   8   3        5.32       18.45     14.33 o 
  10   8   3      137.35      135.09     28.56 o 
  11   8   3      592.65      550.75     36.90 o 
  12   8   3       90.27       88.66     28.17 o 
 -12   9   3       12.07       43.04     17.23 o 
 -11   9   3      144.80      160.87     17.27 o 
 -10   9   3       32.55       19.08     12.90 o 
  -9   9   3      628.61      608.90     35.11 o 
  -8   9   3      295.67      267.51     17.64 o 
  -7   9   3     1553.56     1352.49     31.93 o 
  -6   9   3        0.05       -5.20      9.92 o 
  -5   9   3     1388.41     1375.87     48.90 o 
  -4   9   3      641.48      696.49     24.76 o 
  -3   9   3     6394.24     6362.68     71.75 o 
  -2   9   3       55.91      113.02     10.83 o 
  -1   9   3     4361.67     4378.57     54.30 o 
   0   9   3       68.79      343.11     27.03 o 
   1   9   3    11026.87    11403.23    104.42 o 
   2   9   3      189.31      226.58     12.12 o 
   3   9   3      217.98      201.21     11.93 o 
   4   9   3      414.75      546.14     17.45 o 
   5   9   3     3690.99     3764.87     74.37 o 
   6   9   3      681.18      667.11     24.77 o 
   7   9   3        4.43       -9.35     10.31 o 
   8   9   3       42.98       49.37     14.55 o 
   9   9   3     1568.43     1538.99     60.79 o 
  10   9   3       11.85       -0.12     20.18 o 
  11   9   3       18.91       34.46     21.89 o 
  12   9   3       11.61       24.09     26.16 o 
 -11  10   3      272.86      242.94     24.14 o 
 -10  10   3        4.08        5.30     12.78 o 
  -9  10   3      431.75      424.38     24.85 o 
  -8  10   3        0.17      -16.71     11.14 o 
  -7  10   3      662.00      661.44     23.67 o 
  -6  10   3        7.88       16.90     10.75 o 
  -5  10   3      966.72      850.80     28.82 o 
  -4  10   3      859.20      805.54     27.00 o 
  -3  10   3     2687.24     2677.90     54.17 o 
  -2  10   3        9.72      104.86     17.42 o 
  -1  10   3     5050.73     5281.66     83.25 o 
   0  10   3        8.36       50.85      9.54 o 
   1  10   3     1354.52     1361.87     33.39 o 
   2  10   3        7.10       87.77     11.76 o 
   3  10   3     5521.74     5642.33     66.75 o 
   4  10   3        9.79       10.72      9.38 o 
   5  10   3       54.81       58.34     12.60 o 
   6  10   3      348.00      344.62     19.94 o 
   7  10   3     1876.16     1785.52     43.48 o 
   8  10   3        4.12       19.31     21.61 o 
   9  10   3       12.15       18.17     17.03 o 
  10  10   3       12.99       48.27     17.21 o 
  11  10   3      434.70      521.32     51.88 o 
 -11  11   3       58.87       74.86     15.99 o 
 -10  11   3        3.89        4.88     20.17 o 
  -9  11   3      296.99      318.94     23.16 o 
  -8  11   3      445.96      475.38     24.09 o 
  -7  11   3      966.48      912.88     28.24 o 
  -6  11   3        1.35        8.30     13.26 o 
  -5  11   3      780.70      735.50     27.72 o 
  -4  11   3     1058.79     1121.10     32.86 o 
  -3  11   3     2805.41     2630.08     51.38 o 
  -2  11   3       48.19       50.46     12.64 o 
  -1  11   3      358.34      345.47     15.20 o 
   0  11   3      853.87      875.48     25.47 o 
   1  11   3     4747.19     4635.66     80.40 o 
   2  11   3        0.98       38.59     14.56 o 
   3  11   3      969.39      895.13     27.43 o 
   4  11   3      284.83      321.68     22.55 o 
   5  11   3     2553.21     2267.00     91.89 o 
   6  11   3      122.32      123.60     15.25 o 
   7  11   3        0.68       17.90     13.96 o 
   8  11   3       13.68       53.29     15.99 o 
   9  11   3      893.62      932.33     35.13 o 
  10  11   3       79.35      103.80     20.27 o 
  11  11   3       19.65       19.95     24.62 o 
 -10  12   3      230.75      245.36     23.32 o 
  -9  12   3      162.07      171.63     20.15 o 
  -8  12   3       10.00        9.44     14.90 o 
  -7  12   3      280.08      259.63     23.25 o 
  -6  12   3     1231.40     1278.68     38.07 o 
  -5  12   3     1533.04     1463.25     40.42 o 
  -4  12   3      367.09      364.88     21.25 o 
  -3  12   3      239.82      223.00     17.78 o 
  -2  12   3     1615.67     1607.98     39.36 o 
  -1  12   3     1546.27     1567.12     32.20 o 
   0  12   3      778.99      766.99     27.18 o 
   1  12   3      261.27      235.29     14.43 o 
   2  12   3     2481.76     2462.78     48.35 o 
   3  12   3     1558.76     1433.60     51.19 o 
   4  12   3      494.32      497.13     28.68 o 
   5  12   3       27.78       17.48     14.89 o 
   6  12   3      128.01      179.59     21.55 o 
   7  12   3     1006.38      955.93     42.38 o 
   8  12   3      255.21      237.10     26.04 o 
   9  12   3       28.61       41.97     17.15 o 
  10  12   3      138.12      187.47     22.63 o 
 -10  13   3       13.25       43.99     21.27 o 
  -9  13   3       59.74       91.91     22.75 o 
  -8  13   3      641.49      662.01     53.49 o 
  -7  13   3      139.90      121.18     18.20 o 
  -6  13   3       71.52       54.03     15.60 o 
  -5  13   3        4.75       -6.10     12.75 o 
  -4  13   3     1265.82     1168.73     36.20 o 
  -3  13   3      958.41      924.49     33.71 o 
  -2  13   3      846.27      798.01     28.79 o 
  -1  13   3        7.72       -0.40     10.52 o 
   0  13   3     2397.42     2342.33     41.53 o 
   1  13   3      556.09      677.21     22.29 o 
   2  13   3      818.43      812.00     28.17 o 
   3  13   3       54.44       11.60     12.33 o 
   4  13   3     1518.92     1458.39     49.61 o 
   5  13   3      200.75      181.77     23.11 o 
   6  13   3      168.45      172.60     22.80 o 
   7  13   3       12.92       12.21     17.09 o 
   8  13   3      506.76      510.32     34.67 o 
   9  13   3       65.45       88.25     27.82 o 
  10  13   3      227.47      292.19     47.78 o 
  -9  14   3        1.25      -24.98     33.88 o 
  -8  14   3        8.64       -0.82     20.16 o 
  -7  14   3        0.74       -2.66     21.19 o 
  -6  14   3     1191.70     1159.37     38.85 o 
  -5  14   3       69.40       43.08     15.17 o 
  -4  14   3       27.36       20.73     14.77 o 
  -3  14   3        7.90       22.30     14.46 o 
  -2  14   3     3150.21     2884.58     58.81 o 
  -1  14   3       43.15      144.22     22.01 o 
   0  14   3      322.48      331.25     17.85 o 
   1  14   3       79.45       59.69     14.94 o 
   2  14   3     2108.43     2130.83     48.44 o 
   3  14   3        9.40       99.12     20.23 o 
   4  14   3      345.50      368.53     60.47 o 
   5  14   3       44.69       37.27     17.44 o 
   6  14   3      653.55      714.40     38.85 o 
   7  14   3       23.39        6.02     19.20 o 
   8  14   3      600.40      512.07     42.12 o 
   9  14   3        0.09        0.26     32.96 o 
  -8  15   3      379.54      364.17     34.59 o 
  -7  15   3       12.14       34.50     22.45 o 
  -6  15   3       10.60        6.52     15.13 o 
  -5  15   3       23.90       34.02     15.99 o 
  -4  15   3     1204.88     1149.15     38.42 o 
  -3  15   3       13.37       27.19     16.08 o 
  -2  15   3      209.78      208.95     20.06 o 
  -1  15   3        0.07       36.80     14.96 o 
   0  15   3     2295.54     2087.81     61.96 o 
   1  15   3      472.11      531.60     26.38 o 
   2  15   3      352.62      396.53     23.62 o 
   3  15   3       20.68       16.80     16.85 o 
   4  15   3     1394.25     1346.29     51.51 o 
   5  15   3      137.15      180.28     25.20 o 
   6  15   3      439.86      456.22     33.90 o 
   7  15   3        0.00      -29.13     19.42 o 
   8  15   3      371.20      288.70     47.43 o 
  -7  16   3      116.02      158.49     28.47 o 
  -6  16   3      412.31      345.62     25.90 o 
  -5  16   3      248.87      273.61     23.37 o 
  -4  16   3        6.08       45.56     16.16 o 
  -3  16   3       41.79       35.15     16.88 o 
  -2  16   3     1112.63     1053.17     37.30 o 
  -1  16   3      286.12      275.49     22.20 o 
   0  16   3       58.79       91.23     22.67 o 
   1  16   3       16.73       43.69     19.22 o 
   2  16   3      927.60     1052.92     59.77 o 
   3  16   3      366.67      418.69     31.46 o 
   4  16   3      207.42      236.59     27.56 o 
   5  16   3       10.24        3.41     19.55 o 
   6  16   3      283.28      247.55     29.85 o 
   7  16   3       98.22      137.51     41.42 o 
  -6  17   3        3.04      -33.40     33.74 o 
  -5  17   3      258.57      243.99     24.78 o 
  -4  17   3      526.64      496.52     29.89 o 
  -3  17   3      288.45      343.45     25.97 o 
  -2  17   3       19.09       52.52     17.79 o 
  -1  17   3       45.35       49.73     22.09 o 
   0  17   3      422.79      464.49     39.41 o 
   1  17   3      391.13      428.18     33.23 o 
   2  17   3       73.13      121.87     23.64 o 
   3  17   3      159.33      167.01     43.34 o 
   4  17   3      147.26      166.87     26.68 o 
   5  17   3      290.98      260.88     32.07 o 
  -4  18   3       45.64       84.41     21.78 o 
  -3  18   3      143.27      128.91     22.53 o 
  -2  18   3      160.37      142.13     29.17 o 
  -1  18   3      462.88      447.46     48.18 o 
   0  18   3       12.73       21.94     33.44 o 
   1  18   3       81.29       58.25     25.27 o 
   2  18   3      129.07      122.42     36.10 o 
   3  18   3      661.07      650.09     43.07 o 
   4  18   3       29.22      -30.43     34.79 o 
  -1  19   3       52.62       49.18     37.93 o 
   0  19   3        0.43       18.31     35.49 o 
 -12   0   4       92.89      101.59     40.76 o 
 -10   0   4     1375.51     1313.62     44.82 o 
  -8   0   4      659.83      647.22     32.65 o 
  -6   0   4     6308.51     6038.10     97.96 o 
  -4   0   4     1519.71     1829.05     39.35 o 
  -2   0   4    12382.27    12666.22    228.54 o 
   0   0   4      168.89      330.65     20.40 o 
   2   0   4    19813.94    20107.99    246.44 o 
   4   0   4      148.96      128.39      9.62 o 
   6   0   4    11047.84    11833.72    117.93 o 
   8   0   4       98.47       94.70     15.74 o 
  10   0   4     1559.32     1581.38     73.42 o 
  12   0   4      422.71      373.02     45.25 o 
 -13   1   4       23.73       28.38     21.58 o 
 -12   1   4      347.34      391.56     25.19 o 
 -11   1   4        5.20      -16.04     12.14 o 
 -10   1   4      188.86      185.03     15.10 o 
  -9   1   4      278.37      270.02     15.67 o 
  -8   1   4     2611.15     2618.53     36.95 o 
  -7   1   4      800.82      722.10     17.83 o 
  -6   1   4      618.85      551.21     14.71 o 
  -5   1   4     1051.64     1021.56     21.30 o 
  -4   1   4     7174.41     7159.23     73.84 o 
  -3   1   4     2271.82     2306.48    113.75 o 
  -2   1   4      883.33      954.10     38.06 o 
  -1   1   4      718.18      611.78     17.43 o 
   0   1   4    52628.82    56222.17    541.64 o 
   1   1   4    12686.33    12727.91    218.99 o 
   2   1   4      651.69      634.27     14.71 o 
   3   1   4        6.74        3.46      6.47 o 
   4   1   4    20143.17    22333.65    227.41 o 
   5   1   4     2386.67     2474.51     38.70 o 
   6   1   4      370.20      379.10     25.55 o 
   7   1   4        2.58        4.26      8.97 o 
   8   1   4     2775.51     2635.85     48.19 o 
   9   1   4       25.93       36.18     16.96 o 
  10   1   4      608.69      607.86     33.28 o 
  11   1   4       12.49       15.93     18.58 o 
  12   1   4      303.44      322.92     29.20 o 
  13   1   4       33.08       39.83     26.08 o 
 -13   2   4       20.65       42.72     21.94 o 
 -12   2   4      201.03      289.55     23.25 o 
 -11   2   4      546.21      561.00     23.37 o 
 -10   2   4     1788.07     1922.77     39.49 o 
  -9   2   4      188.09      205.81     12.79 o 
  -8   2   4     1208.50     1111.70     23.08 o 
  -7   2   4     2436.97     2192.31     75.45 o 
  -6   2   4     3873.76     3755.53     43.54 o 
  -5   2   4     3550.91     3182.75     37.31 o 
  -4   2   4     1495.98     1252.69     17.49 o 
  -3   2   4      207.16      180.35      9.66 o 
  -2   2   4     9238.72     8560.87     87.88 o 
  -1   2   4     1001.71      991.88     17.28 o 
   0   2   4      151.21      214.91      9.11 o 
   1   2   4     1982.26     1825.25     22.60 o 
   2   2   4    22761.13    26940.54    269.06 o 
   3   2   4    18413.08    18737.73    239.17 o 
   4   2   4       38.27       72.85      8.63 o 
   5   2   4       43.31       20.89      8.69 o 
   6   2   4     6407.15     6217.45    103.28 o 
   7   2   4     3445.02     3019.44    133.77 o 
   8   2   4      154.50      168.95     15.43 o 
   9   2   4      395.59      387.97     30.04 o 
  10   2   4      806.69      809.93     37.74 o 
  11   2   4      642.81      642.83     42.12 o 
  12   2   4      108.14      158.65     25.01 o 
  13   2   4        0.19       34.26     29.60 o 
 -13   3   4      231.92      299.48     31.95 o 
 -12   3   4       85.38       90.46     18.49 o 
 -11   3   4       71.52      102.62     18.45 o 
 -10   3   4       98.10       75.33     13.19 o 
  -9   3   4     1169.94     1238.95     29.14 o 
  -8   3   4     2130.06     2033.32     32.86 o 
  -7   3   4      737.39      723.16     23.97 o 
  -6   3   4     1243.69     1188.12     19.56 o 
  -5   3   4     7490.05     7047.16     59.62 o 
  -4   3   4    10503.09    10835.79     90.53 o 
  -3   3   4     9355.49     9425.04     86.94 o 
  -2   3   4      950.33      834.20     35.40 o 
  -1   3   4    12998.55    13824.65    305.40 o 
   0   3   4     2627.92     2581.82     34.56 o 
   1   3   4     1253.20     1386.75     19.54 o 
   2   3   4      252.58      250.88      9.95 o 
   3   3   4     2898.86     2631.33     38.08 o 
   4   3   4      938.54      956.66     21.43 o 
   5   3   4     6768.10     6887.44    139.78 o 
   6   3   4        0.45       -0.01      7.62 o 
   7   3   4     1146.53     1000.41     23.13 o 
   8   3   4      344.73      315.15     18.11 o 
   9   3   4      744.83      718.71     35.05 o 
  10   3   4        6.97        4.43     16.72 o 
  11   3   4       10.30       25.46     19.11 o 
  12   3   4      186.51      222.24     27.69 o 
  13   3   4      248.71      360.93     37.40 o 
 -13   4   4        8.48       16.99     22.76 o 
 -12   4   4        0.16       14.49     24.72 o 
 -11   4   4     1387.56     1482.89     47.10 o 
 -10   4   4       72.62       51.09     11.33 o 
  -9   4   4      546.10      553.03     18.52 o 
  -8   4   4       97.79       95.36      9.37 o 
  -7   4   4     4205.74     4047.83     54.08 o 
  -6   4   4     1217.27     1222.18     20.34 o 
  -5   4   4     1728.55     1742.86     43.19 o 
  -4   4   4       12.04      -12.18      8.12 o 
  -3   4   4    10163.72    10199.07    205.19 o 
  -2   4   4       33.85       94.73     44.69 o 
  -1   4   4    11912.75    12980.82    135.41 o 
   0   4   4      573.67      525.06     18.28 o 
   1   4   4     1397.49     1256.25     23.27 o 
   2   4   4     2302.74     2613.21     30.97 o 
   3   4   4     7375.37     8315.00     79.25 o 
   4   4   4       75.68       84.76      9.76 o 
   5   4   4     4928.96     4963.50     57.39 o 
   6   4   4      372.75      507.23     18.98 o 
   7   4   4     5492.25     5331.74     78.75 o 
   8   4   4      217.94      209.37     16.60 o 
   9   4   4      252.78      265.09     26.21 o 
  10   4   4      187.51      176.70     18.76 o 
  11   4   4      755.28      839.15    107.56 o 
  12   4   4       28.22       28.07     21.45 o 
  13   4   4        0.45       83.27     42.03 o 
 -13   5   4      294.14      338.80     33.94 o 
 -12   5   4        0.29        4.56     19.90 o 
 -11   5   4       31.67       36.61     19.11 o 
 -10   5   4      223.73      248.74     18.51 o 
  -9   5   4     1077.61     1013.81     21.96 o 
  -8   5   4      123.94       93.67      9.66 o 
  -7   5   4     1963.48     1898.99     27.60 o 
  -6   5   4       38.17       41.24      8.73 o 
  -5   5   4     5473.20     5436.95     85.49 o 
  -4   5   4       25.90       20.14     16.28 o 
  -3   5   4     2618.75     2589.50     41.94 o 
  -2   5   4     1393.97     1273.08     26.16 o 
  -1   5   4    21105.52    23245.60    203.36 o 
   0   5   4     1131.72     1095.23     21.09 o 
   1   5   4    19051.07    20699.01    181.62 o 
   2   5   4      195.95      184.85      8.72 o 
   3   5   4     1643.96     1646.51     23.75 o 
   4   5   4       98.80      139.35      9.16 o 
   5   5   4     8466.31     8963.25     92.48 o 
   6   5   4        0.61       13.87      8.29 o 
   7   5   4      552.63      521.90     17.84 o 
   8   5   4       14.58       20.56     11.03 o 
   9   5   4     2399.00     2288.82     48.60 o 
  10   5   4       43.91       52.88     15.19 o 
  11   5   4       11.47       -1.52     19.24 o 
  12   5   4        0.34       35.03     24.10 o 
 -13   6   4        6.55      -50.84     35.75 o 
 -12   6   4       69.87       28.45     21.69 o 
 -11   6   4      555.84      585.95     32.88 o 
 -10   6   4      233.49      236.23     24.94 o 
  -9   6   4      109.06      120.04     18.12 o 
  -8   6   4      139.36      137.81     11.47 o 
  -7   6   4     2631.96     2490.68     36.50 o 
  -6   6   4     1758.03     1761.91     28.41 o 
  -5   6   4     3330.61     3322.19     46.99 o 
  -4   6   4       11.43        6.34      9.73 o 
  -3   6   4    12722.90    12400.96    139.03 o 
  -2   6   4      317.49      374.31     11.96 o 
  -1   6   4     7524.37     7455.98    107.43 o 
   0   6   4     1146.85     1174.84     22.28 o 
   1   6   4     4105.96     4321.53     47.24 o 
   2   6   4     3007.91     3149.01     37.64 o 
   3   6   4     7958.75     8810.50     77.69 o 
   4   6   4      482.45      472.39     12.39 o 
   5   6   4     1101.35     1055.65     22.86 o 
   6   6   4     2405.07     2401.85     37.90 o 
   7   6   4     1480.15     1476.25     30.21 o 
   8   6   4        3.28        9.93     10.54 o 
   9   6   4      127.85      142.47     17.24 o 
  10   6   4      302.96      320.84     26.89 o 
  11   6   4      508.92      475.01     33.62 o 
  12   6   4       41.13       63.39     32.18 o 
 -12   7   4       77.48       88.76     24.16 o 
 -11   7   4       56.34       57.33     14.89 o 
 -10   7   4      136.62      130.79     14.03 o 
  -9   7   4      639.07      627.85     20.58 o 
  -8   7   4      288.72      281.26     18.47 o 
  -7   7   4      871.63      795.81     25.41 o 
  -6   7   4      172.21      138.20     12.49 o 
  -5   7   4     2890.44     2394.33     49.06 o 
  -4   7   4     3865.20     3916.16     60.21 o 
  -3   7   4     5082.73     5162.42     89.51 o 
  -2   7   4      414.68      428.11     17.35 o 
  -1   7   4     1237.95     1076.14     18.66 o 
   0   7   4     1310.70     1293.56     21.06 o 
   1   7   4     1603.58     1802.95     23.79 o 
   2   7   4      503.00      424.01     11.64 o 
   3   7   4     2502.49     2284.28     41.86 o 
   4   7   4     4514.18     4417.89     46.61 o 
   5   7   4     3397.84     3347.99     59.79 o 
   6   7   4       99.52      110.97     11.37 o 
   7   7   4       71.78       71.77     11.43 o 
   8   7   4     1495.11     1540.87     32.95 o 
   9   7   4     1600.12     1655.30     53.57 o 
  10   7   4       92.63       96.88     21.49 o 
  11   7   4       13.73       10.28     22.08 o 
  12   7   4      288.58      340.85     48.04 o 
 -12   8   4      101.70      126.07     18.25 o 
 -11   8   4       77.47       70.47     14.54 o 
 -10   8   4      610.96      663.82     24.75 o 
  -9   8   4       12.50       15.16     11.56 o 
  -8   8   4      544.62      550.23     26.02 o 
  -7   8   4      914.18      868.02     25.59 o 
  -6   8   4     2166.87     2045.04     38.01 o 
  -5   8   4       47.17       43.49     12.89 o 
  -4   8   4      115.50      115.32     19.06 o 
  -3   8   4      911.74      865.55     20.42 o 
  -2   8   4     8196.71     8166.31     85.81 o 
  -1   8   4      181.29      252.05     38.80 o 
   0   8   4      204.26      235.35      9.50 o 
   1   8   4     2653.22     2474.88     30.10 o 
   2   8   4     7783.36     7728.20     71.16 o 
   3   8   4      770.36      846.70     17.41 o 
   4   8   4       91.61      112.97      8.89 o 
   5   8   4     1001.95      978.33     23.05 o 
   6   8   4     2302.56     2141.43     43.92 o 
   7   8   4      801.95      676.65     33.09 o 
   8   8   4      164.58      168.05     17.09 o 
   9   8   4      206.96      228.73     19.85 o 
  10   8   4      965.44      947.37     44.17 o 
  11   8   4      155.88      156.73     41.90 o 
  12   8   4      124.76       83.80     39.85 o 
 -12   9   4      240.80      288.21     22.89 o 
 -11   9   4        1.18       14.33     13.56 o 
 -10   9   4      126.23      102.70     14.96 o 
  -9   9   4      128.27      127.97     13.52 o 
  -8   9   4     1729.76     1705.31     38.13 o 
  -7   9   4       70.04       76.31     12.82 o 
  -6   9   4      283.09      258.25     17.68 o 
  -5   9   4     1150.22     1068.52     31.76 o 
  -4   9   4     5664.80     5585.39     80.88 o 
  -3   9   4        2.08       28.58      9.12 o 
  -2   9   4      243.05      263.08     12.94 o 
  -1   9   4     1478.93     1413.97     27.15 o 
   0   9   4    14034.49    14600.33    192.79 o 
   1   9   4      268.44      318.38     13.20 o 
   2   9   4        0.18       48.79      8.62 o 
   3   9   4      217.43      282.31     13.44 o 
   4   9   4     3838.36     3656.26     84.21 o 
   5   9   4      366.61      346.92     18.63 o 
   6   9   4      698.23      687.90     25.31 o 
   7   9   4       65.47       69.54     13.09 o 
   8   9   4     1504.37     1515.47     41.03 o 
   9   9   4        6.67        9.02     14.66 o 
  10   9   4      301.51      336.23     59.55 o 
  11   9   4       12.43       -9.02     21.69 o 
 -11  10   4        1.28       -2.53     14.72 o 
 -10  10   4      499.39      481.86     22.81 o 
  -9  10   4        0.30        3.92     15.33 o 
  -8  10   4      294.00      291.31     19.12 o 
  -7  10   4       10.13       11.59     13.58 o 
  -6  10   4     1566.20     1618.96     41.14 o 
  -5  10   4      174.03      173.51     15.86 o 
  -4  10   4      712.04      731.57     26.41 o 
  -3  10   4       18.14       52.35     13.09 o 
  -2  10   4     6594.57     6367.93     74.22 o 
  -1  10   4       79.84      120.43     11.34 o 
   0  10   4       74.17       95.16     11.05 o 
   1  10   4      143.03      206.35     14.82 o 
   2  10   4     5831.31     6170.78     83.65 o 
   3  10   4       41.45       93.06     12.45 o 
   4  10   4        5.49        5.99     10.98 o 
   5  10   4      206.00      184.01     15.64 o 
   6  10   4     2242.40     2143.16     46.70 o 
   7  10   4        2.77       30.00     17.30 o 
   8  10   4      534.27      537.67     26.34 o 
   9  10   4       21.01       26.30     15.85 o 
  10  10   4      603.50      587.59     37.84 o 
  11  10   4       10.36       52.53     23.77 o 
 -11  11   4        0.13       21.00     15.74 o 
 -10  11   4       57.39       70.34     14.54 o 
  -9  11   4      167.05      191.12     20.19 o 
  -8  11   4      674.01      695.76     30.25 o 
  -7  11   4       70.12       75.33     16.20 o 
  -6  11   4       50.01       29.03     14.14 o 
  -5  11   4      700.33      663.48     26.97 o 
  -4  11   4     2484.11     2351.67     49.33 o 
  -3  11   4      837.24      765.76     27.31 o 
  -2  11   4       87.17       87.70     11.27 o 
  -1  11   4      142.84      148.99     12.35 o 
   0  11   4     5845.60     5776.41    122.17 o 
   1  11   4      927.64      850.82     22.28 o 
   2  11   4      192.07      195.38     18.12 o 
   3  11   4       57.94       64.96     12.53 o 
   4  11   4     2729.66     2655.47     64.55 o 
   5  11   4      434.78      382.57     26.11 o 
   6  11   4       62.95       74.63     19.83 o 
   7  11   4       19.48       18.97     20.28 o 
   8  11   4     1104.70     1024.38     35.89 o 
   9  11   4      209.14      188.33     21.12 o 
  10  11   4      243.93      253.08     29.69 o 
  11  11   4       10.10       40.27     26.58 o 
 -10  12   4      191.74      175.95     24.99 o 
  -9  12   4       96.67       95.53     23.31 o 
  -8  12   4       33.01       38.02     16.31 o 
  -7  12   4      989.68     1023.20     35.76 o 
  -6  12   4      892.72      813.51     33.54 o 
  -5  12   4      562.02      508.79     25.55 o 
  -4  12   4        6.55       10.88     12.82 o 
  -3  12   4     1104.07     1022.46     32.57 o 
  -2  12   4     2169.84     2245.05     54.72 o 
  -1  12   4     1131.11     1108.13     27.11 o 
   0  12   4       70.65       97.74     11.79 o 
   1  12   4     1617.15     1474.39     30.77 o 
   2  12   4     2247.43     2290.83     46.82 o 
   3  12   4     1365.23     1251.83     79.09 o 
   4  12   4      445.71      442.38     27.33 o 
   5  12   4      251.42      276.49     23.67 o 
   6  12   4      526.11      529.61     31.87 o 
   7  12   4      573.64      606.22     34.71 o 
   8  12   4      274.96      239.80     26.45 o 
   9  12   4       57.46       49.71     18.41 o 
  10  12   4      189.37      216.36     30.40 o 
  -9  13   4      347.46      359.06     32.62 o 
  -8  13   4      241.96      206.56     26.07 o 
  -7  13   4      116.41      111.69     18.07 o 
  -6  13   4        3.26        7.83     14.25 o 
  -5  13   4      648.73      620.96     28.49 o 
  -4  13   4      389.11      402.55     23.54 o 
  -3  13   4     1147.20     1093.78     34.21 o 
  -2  13   4      257.84      261.03     19.30 o 
  -1  13   4     1163.22     1118.68     28.40 o 
   0  13   4      517.20      579.50     20.94 o 
   1  13   4     1732.20     1616.65     44.80 o 
   2  13   4       12.03       17.97     13.46 o 
   3  13   4      760.40      789.85     35.93 o 
   4  13   4      261.91      307.42     25.85 o 
   5  13   4      753.13      812.65     38.83 o 
   6  13   4      159.43      169.50     23.06 o 
   7  13   4      182.18      213.42     31.48 o 
   8  13   4       59.73       72.65     21.73 o 
   9  13   4      489.25      601.59     39.58 o 
  -9  14   4       84.07       96.20     26.61 o 
  -8  14   4        6.92        8.87     19.60 o 
  -7  14   4      587.91      574.78     29.77 o 
  -6  14   4       19.43       17.15     15.27 o 
  -5  14   4      187.54      163.54     18.46 o 
  -4  14   4       88.18       70.15     17.95 o 
  -3  14   4     1333.61     1269.77     38.61 o 
  -2  14   4       41.75      101.31     18.86 o 
  -1  14   4     1884.13     1771.18     44.36 o 
   0  14   4       52.56       42.64     12.33 o 
   1  14   4      874.80      899.72     31.09 o 
   2  14   4       97.75      146.31     17.00 o 
   3  14   4     1058.40      937.76     40.74 o 
   4  14   4       97.82      122.41     20.12 o 
   5  14   4      139.53      145.42     21.52 o 
   6  14   4        9.50       24.07     18.74 o 
   7  14   4     1163.92     1126.39     49.63 o 
   8  14   4        0.01        2.23     20.19 o 
   9  14   4       31.84       29.73     36.01 o 
  -8  15   4       14.18       24.23     27.60 o 
  -7  15   4      134.51      153.62     21.08 o 
  -6  15   4        5.41        9.34     15.51 o 
  -5  15   4      581.22      585.48     29.16 o 
  -4  15   4        4.20       33.05     15.18 o 
  -3  15   4      277.59      262.42     21.54 o 
  -2  15   4       11.02        4.70     14.88 o 
  -1  15   4     1435.93     1399.70     40.71 o 
   0  15   4      246.59      260.50     26.60 o 
   1  15   4      619.81      672.83     28.69 o 
   2  15   4       16.54       36.30     16.97 o 
   3  15   4     1029.47      906.83     42.20 o 
   4  15   4      216.56      236.89     25.51 o 
   5  15   4      588.17      628.86     37.73 o 
   6  15   4       16.09       18.68     18.44 o 
   7  15   4      229.75      233.40     28.88 o 
   8  15   4       24.62       29.47     37.06 o 
  -7  16   4      220.14      212.29     30.15 o 
  -6  16   4      289.04      274.73     24.37 o 
  -5  16   4       89.42      100.37     18.42 o 
  -4  16   4       12.69       17.10     15.73 o 
  -3  16   4      550.57      460.84     27.28 o 
  -2  16   4      283.48      308.69     23.80 o 
  -1  16   4      314.83      312.44     23.09 o 
   0  16   4        0.02       -2.26     27.51 o 
   1  16   4      640.37      642.36     51.40 o 
   2  16   4      476.17      510.08     34.03 o 
   3  16   4      763.88      753.51     40.55 o 
   4  16   4       73.65       72.07     21.46 o 
   5  16   4      189.89      200.35     27.25 o 
   6  16   4       92.64       71.68     24.13 o 
   7  16   4      214.07      245.80     46.65 o 
  -6  17   4       55.22       52.49     31.39 o 
  -5  17   4      287.42      296.97     26.09 o 
  -4  17   4      422.64      479.83     43.49 o 
  -3  17   4      143.60      137.49     20.21 o 
  -2  17   4        1.47       40.00     17.69 o 
  -1  17   4      333.10      305.56     30.35 o 
   0  17   4      303.74      370.96     31.56 o 
   1  17   4      174.08      177.10     26.69 o 
   2  17   4        4.77       -0.76     19.08 o 
   3  17   4       90.18      126.34     23.58 o 
   4  17   4      330.29      361.63     33.90 o 
   5  17   4      341.71      350.70     81.31 o 
  -4  18   4       20.04       32.74     20.01 o 
  -3  18   4       53.44       61.59     20.16 o 
  -2  18   4      568.06      533.50     39.22 o 
  -1  18   4       14.39       45.23     22.47 o 
   0  18   4        1.47        8.12     34.44 o 
   1  18   4       97.97       80.05     34.79 o 
   2  18   4      600.26      525.09     56.07 o 
   3  18   4       13.92       17.24     23.88 o 
   4  18   4        2.08      -54.24     36.19 o 
 -13   0   5        9.26       28.34     29.65 o 
 -11   0   5     1041.43     1095.97     57.94 o 
  -9   0   5      202.58      217.95     20.98 o 
  -7   0   5     1995.11     1835.61     47.30 o 
  -5   0   5      242.51      270.83     25.90 o 
  -3   0   5    32896.33    31328.88    540.35 o 
  -1   0   5      232.77      287.05     19.01 o 
   1   0   5      488.50      518.60     16.29 o 
   3   0   5     6695.84     7506.16    122.38 o 
   5   0   5    11466.03    11897.32    235.95 o 
   7   0   5     3726.27     3578.68    101.32 o 
   9   0   5     1287.29     1219.61     61.12 o 
  11   0   5      943.80      840.39     58.33 o 
  13   0   5       93.52      175.52     42.29 o 
 -13   1   5      250.74      292.07     37.76 o 
 -12   1   5       11.90        3.26     13.90 o 
 -11   1   5       25.76       31.24     13.61 o 
 -10   1   5      224.50      292.78     17.70 o 
  -9   1   5     1517.36     1477.46     32.87 o 
  -8   1   5      142.95      146.37     13.03 o 
  -7   1   5       79.02       88.89     10.47 o 
  -6   1   5        3.59        4.17      7.57 o 
  -5   1   5    10805.28    10717.20    124.35 o 
  -4   1   5     4394.33     4716.31     78.30 o 
  -2   1   5     1181.06     1549.46     33.41 o 
  -1   1   5    23219.78    24000.43    291.06 o 
   0   1   5     1096.88     1225.16     18.63 o 
   1   1   5    11278.71    11970.72    108.24 o 
   2   1   5     1044.45     1111.57     16.41 o 
   3   1   5    12339.09    13294.45    140.96 o 
   4   1   5     3802.21     4114.90     84.31 o 
   5   1   5     1015.78      996.56     22.13 o 
   6   1   5       67.38       68.74     14.92 o 
   7   1   5     5686.13     5604.14     77.92 o 
   8   1   5        3.27        6.92     12.16 o 
   9   1   5      501.50      514.38     29.55 o 
  10   1   5       96.21       44.41     19.23 o 
  11   1   5      201.40      280.47     31.04 o 
  12   1   5       61.17       89.68     23.73 o 
  13   1   5      236.98      335.83     35.44 o 
 -13   2   5       31.89       66.03     22.83 o 
 -12   2   5      153.36      161.75     16.66 o 
 -11   2   5      319.15      321.78     19.94 o 
 -10   2   5      156.12      186.11     19.53 o 
  -9   2   5        0.01        8.66     10.44 o 
  -8   2   5      475.34      441.48     18.25 o 
  -7   2   5     6452.61     6078.16     73.07 o 
  -6   2   5     2581.79     2393.07     37.60 o 
  -5   2   5      738.63      654.63     21.39 o 
  -4   2   5      381.57      333.61     18.52 o 
  -3   2   5     7908.46     8614.96    142.13 o 
  -2   2   5    20332.40    21268.02    313.47 o 
  -1   2   5      130.17      275.23     13.94 o 
   0   2   5     1055.83     1191.67     24.43 o 
   1   2   5    14963.57    15615.42    253.30 o 
   2   2   5    11846.33    13403.85    141.96 o 
   3   2   5     4354.68     4524.03     57.50 o 
   4   2   5       92.41      113.82      9.82 o 
   5   2   5     5605.63     5751.12     72.50 o 
   6   2   5     4952.82     4727.95     64.37 o 
   7   2   5     1333.95     1368.98     32.90 o 
   8   2   5       21.50       16.96     11.44 o 
   9   2   5     1057.00     1114.27     32.48 o 
  10   2   5      985.75      928.07     40.16 o 
  11   2   5      294.48      313.52     28.49 o 
  12   2   5       27.79       54.18     22.55 o 
  13   2   5       57.24      119.97     29.19 o 
 -13   3   5       79.21      131.00     25.71 o 
 -12   3   5      190.51      239.57     33.08 o 
 -11   3   5       12.16       -2.18     12.93 o 
 -10   3   5      772.29      698.86     24.69 o 
  -9   3   5      911.47      906.19     23.05 o 
  -8   3   5      850.44      753.58     35.11 o 
  -7   3   5       17.13        8.04      8.60 o 
  -6   3   5     3169.56     3150.32     38.17 o 
  -5   3   5     6528.39     6332.43     67.83 o 
  -4   3   5     7484.67     7266.39    134.13 o 
  -3   3   5       37.83       19.67      9.24 o 
  -2   3   5     2259.08     2637.70     36.94 o 
  -1   3   5     6074.34     5791.52     55.87 o 
   0   3   5    25855.88    27427.61    221.99 o 
   1   3   5      373.21      380.26      8.40 o 
   2   3   5      330.82      278.04     10.88 o 
   3   3   5    11856.47    12262.18    133.20 o 
   4   3   5     4773.52     4610.18     60.55 o 
   5   3   5     2637.57     2483.44     40.49 o 
   6   3   5      334.83      334.46     18.51 o 
   7   3   5      485.46      463.02     20.22 o 
   8   3   5      853.17      938.72     28.96 o 
   9   3   5       55.37       59.63     14.69 o 
  10   3   5       60.42       82.56     24.37 o 
  11   3   5      104.15      154.87     23.86 o 
  12   3   5      422.64      431.87     34.86 o 
  13   3   5       83.65      157.30     42.55 o 
 -13   4   5        4.09      -33.27     25.42 o 
 -12   4   5      349.88      355.81     30.87 o 
 -11   4   5       26.85       32.98     14.63 o 
 -10   4   5      919.16      963.97     25.41 o 
  -9   4   5       60.92       62.69     10.73 o 
  -8   4   5      678.43      632.82     18.81 o 
  -7   4   5      299.60      274.47     11.79 o 
  -6   4   5     5783.87     5457.92     57.31 o 
  -5   4   5      281.57      301.94     19.69 o 
  -4   4   5     2611.40     2331.50     41.39 o 
  -3   4   5     2107.35     1797.11     30.98 o 
  -2   4   5    14950.41    14621.15    190.12 o 
  -1   4   5      547.42      671.50     18.23 o 
   0   4   5      612.36      530.19     15.19 o 
   1   4   5      175.42      236.88     20.17 o 
   2   4   5    16355.52    17375.31    154.94 o 
   3   4   5       12.75       51.10      9.21 o 
   4   4   5     1224.49     1104.93     24.68 o 
   5   4   5       20.51       48.66     10.43 o 
   6   4   5     7296.60     7136.47     78.53 o 
   7   4   5       69.77       79.69     10.48 o 
   8   4   5        0.10        4.95     12.48 o 
   9   4   5      320.64      348.07     21.13 o 
  10   4   5     1807.98     1848.03     45.62 o 
  11   4   5       41.25       48.66     33.40 o 
  12   4   5       63.57       71.62     24.58 o 
  13   4   5        6.89       25.29     39.15 o 
 -13   5   5        9.47       30.50     25.53 o 
 -12   5   5      211.32      199.92     27.14 o 
 -11   5   5       27.52       -4.43     19.61 o 
 -10   5   5      870.03      933.82     29.33 o 
  -9   5   5       27.18       38.40      9.39 o 
  -8   5   5     1438.24     1475.09     25.38 o 
  -7   5   5      602.75      544.35     15.13 o 
  -6   5   5     3131.94     2911.40     38.62 o 
  -5   5   5      186.55      201.76     12.35 o 
  -4   5   5     6332.82     6193.18    119.28 o 
  -3   5   5      125.18      149.57     12.35 o 
  -2   5   5     4835.09     4544.03    145.79 o 
  -1   5   5     2037.20     2066.40     32.78 o 
   0   5   5    25500.70    28580.58    337.57 o 
   1   5   5     1449.29     1620.92     24.19 o 
   2   5   5     1476.33     1373.10     21.68 o 
   3   5   5      256.01      206.36      9.48 o 
   4   5   5    20203.82    21084.96    226.57 o 
   5   5   5       22.82       18.30      8.97 o 
   6   5   5      202.34      183.03     12.01 o 
   7   5   5       54.31       37.96     10.95 o 
   8   5   5     3593.63     3519.64     61.39 o 
   9   5   5        8.72        8.08     14.43 o 
  10   5   5        4.75        5.21     14.21 o 
  11   5   5        5.34       16.15     20.81 o 
  12   5   5      443.73      537.96     38.96 o 
 -13   6   5        7.33      -34.01     31.74 o 
 -12   6   5      154.50      174.15     26.36 o 
 -11   6   5      109.63      128.63     24.46 o 
 -10   6   5      527.95      530.03     20.44 o 
  -9   6   5        1.17       -2.52     10.10 o 
  -8   6   5      832.98      815.71     22.64 o 
  -7   6   5      130.50      121.85     10.87 o 
  -6   6   5     2615.63     2353.53     39.69 o 
  -5   6   5      433.67      469.87     27.36 o 
  -4   6   5     2487.44     2531.49     45.25 o 
  -3   6   5     1988.61     1750.40     36.08 o 
  -2   6   5     5473.24     4994.12     55.64 o 
  -1   6   5      188.18      203.33     11.80 o 
   0   6   5     3303.44     3393.66     46.26 o 
   1   6   5      853.76      853.32     17.31 o 
   2   6   5     7179.17     7800.61     77.82 o 
   3   6   5       20.13       87.78     10.27 o 
   4   6   5      209.54      258.91     12.35 o 
   5   6   5     1161.54     1044.19     23.31 o 
   6   6   5     3829.11     3839.61     51.80 o 
   7   6   5       19.69       23.95     17.75 o 
   8   6   5      700.04      725.62     27.62 o 
   9   6   5      245.79      297.54     20.39 o 
  10   6   5      821.23      794.25     31.17 o 
  11   6   5      202.52      191.23     26.99 o 
  12   6   5       17.44      -20.93     30.61 o 
 -12   7   5       76.26       99.61     23.89 o 
 -11   7   5       72.50       82.32     18.23 o 
 -10   7   5      194.29      203.07     15.14 o 
  -9   7   5      522.85      571.77     19.91 o 
  -8   7   5     1295.85     1272.86     27.65 o 
  -7   7   5       36.98       27.66      8.89 o 
  -6   7   5      517.63      482.21     21.79 o 
  -5   7   5     1952.05     1825.77     88.54 o 
  -4   7   5     2073.65     1974.30     40.06 o 
  -3   7   5      183.63      181.54     14.23 o 
  -2   7   5        3.10       12.92      7.93 o 
  -1   7   5     1488.49     1479.81     45.77 o 
   0   7   5     8303.92     8454.78     96.65 o 
   1   7   5     1282.58     1428.48     23.51 o 
   2   7   5      647.42      716.19     16.54 o 
   3   7   5     2999.41     2958.14     34.92 o 
   4   7   5     3931.64     3998.99    139.04 o 
   5   7   5      861.28      796.40     21.01 o 
   6   7   5       75.48       81.73     10.57 o 
   7   7   5     1021.65     1003.96     25.59 o 
   8   7   5     2536.23     2483.63     43.51 o 
   9   7   5      330.25      308.12     28.21 o 
  10   7   5        0.32       -9.51     24.33 o 
  11   7   5      246.72      260.91     28.76 o 
  12   7   5      264.43      281.90     51.01 o 
 -12   8   5       28.09       37.25     24.35 o 
 -11   8   5      291.86      330.24     20.71 o 
 -10   8   5      125.35      103.56     13.57 o 
  -9   8   5        1.14        5.98     11.05 o 
  -8   8   5      778.08      711.57     21.63 o 
  -7   8   5     1055.07     1018.19     40.15 o 
  -6   8   5      693.26      659.22     25.90 o 
  -5   8   5      398.42      372.51     19.77 o 
  -4   8   5      888.99      815.26     36.85 o 
  -3   8   5     4273.29     4112.16     63.08 o 
  -2   8   5     1388.95     1405.02     32.27 o 
  -1   8   5      253.65      203.09     13.73 o 
   0   8   5     1438.52     1402.70     35.56 o 
   1   8   5    10213.48     9699.56     95.55 o 
   2   8   5      650.91      697.62     15.77 o 
   3   8   5      227.20      228.46     10.64 o 
   4   8   5       70.37       98.04     10.36 o 
   5   8   5     1544.39     1551.70     29.95 o 
   6   8   5      574.58      659.04     21.42 o 
   7   8   5     1406.97     1481.98     37.95 o 
   8   8   5      163.05      186.70     17.96 o 
   9   8   5      523.75      518.77     32.92 o 
  10   8   5      460.77      482.13     34.67 o 
  11   8   5      343.31      361.42     33.76 o 
 -12   9   5        4.25       14.06     20.83 o 
 -11   9   5       11.89       30.08     14.51 o 
 -10   9   5       10.26       10.49     11.71 o 
  -9   9   5     1380.97     1387.17     31.08 o 
  -8   9   5       20.39        6.93     13.09 o 
  -7   9   5       13.96        0.49     12.77 o 
  -6   9   5       22.17       18.74     13.26 o 
  -5   9   5     3108.80     2901.31     54.63 o 
  -4   9   5      372.40      344.10     19.20 o 
  -3   9   5       78.01       59.56      9.69 o 
  -2   9   5      110.19       96.30     12.50 o 
  -1   9   5     7577.18     7501.82    324.86 o 
   0   9   5        6.77       54.76     11.39 o 
   1   9   5     1517.98     1471.03     58.22 o 
   2   9   5     1081.90     1058.18     27.35 o 
   3   9   5     4088.14     4126.34     59.50 o 
   4   9   5       41.78       54.52     11.65 o 
   5   9   5     1391.80     1320.51     51.05 o 
   6   9   5       12.84        8.38     12.48 o 
   7   9   5      971.83      969.17     31.34 o 
   8   9   5        8.23       12.51     17.07 o 
   9   9   5      851.70      831.89     58.86 o 
  10   9   5        0.01       -8.53     53.01 o 
  11   9   5      169.38      191.78     28.73 o 
 -11  10   5      381.61      352.91     25.54 o 
 -10  10   5       12.44        9.30     15.57 o 
  -9  10   5        0.08        2.09     12.16 o 
  -8  10   5        3.95        3.13     14.67 o 
  -7  10   5     2005.37     1921.96     47.62 o 
  -6  10   5        0.50       -2.51     14.05 o 
  -5  10   5       34.55       18.75     13.02 o 
  -4  10   5       42.78       27.96     12.54 o 
  -3  10   5     5742.82     5713.49     83.34 o 
  -2  10   5       34.31       65.47     10.68 o 
  -1  10   5      775.51      716.97     20.37 o 
   0  10   5       33.33       48.23     11.94 o 
   1  10   5     5488.74     5252.80    214.14 o 
   2  10   5      112.58      292.02     17.20 o 
   3  10   5      794.05      729.20     31.35 o 
   4  10   5       13.49       19.75     10.95 o 
   5  10   5     2378.17     2321.53     47.33 o 
   6  10   5        0.25       51.62     14.10 o 
   7  10   5     1373.72     1322.74     56.25 o 
   8  10   5        8.82       16.67     14.51 o 
   9  10   5      656.78      657.43     38.33 o 
  10  10   5        5.66       37.29     21.58 o 
  11  10   5      235.88      279.23     32.40 o 
 -11  11   5        1.86       11.72     18.53 o 
 -10  11   5      188.69      212.96     21.51 o 
  -9  11   5      549.81      476.49     26.45 o 
  -8  11   5      249.57      280.25     22.60 o 
  -7  11   5        2.97       22.53     14.93 o 
  -6  11   5      455.69      409.02     23.77 o 
  -5  11   5     1075.71     1009.95     32.84 o 
  -4  11   5      607.68      609.90     25.26 o 
  -3  11   5      405.74      425.47     33.57 o 
  -2  11   5       76.76      113.92     13.38 o 
  -1  11   5     4193.34     4163.63     56.80 o 
   0  11   5      695.39      675.62     23.77 o 
   1  11   5      359.16      383.66     19.34 o 
   2  11   5      150.01      185.22     15.86 o 
   3  11   5     2768.68     2703.83     64.52 o 
   4  11   5      921.34      895.12     38.58 o 
   5  11   5      579.41      573.11     35.71 o 
   6  11   5      165.77      179.92     17.23 o 
   7  11   5      978.92      940.28     33.60 o 
   8  11   5      304.89      323.37     23.39 o 
   9  11   5      507.08      517.52     28.83 o 
  10  11   5        0.04        2.41     20.82 o 
 -10  12   5       58.20       54.23     17.76 o 
  -9  12   5        1.59        3.66     27.73 o 
  -8  12   5      518.32      499.83     28.01 o 
  -7  12   5      869.97      877.47     33.97 o 
  -6  12   5     1096.15     1055.71     49.46 o 
  -5  12   5       82.14      101.93     16.94 o 
  -4  12   5      336.10      340.54     20.96 o 
  -3  12   5     1508.44     1462.81     49.31 o 
  -2  12   5     1913.04     1869.49     43.45 o 
  -1  12   5      401.41      387.24     17.78 o 
   0  12   5      386.07      350.42     19.83 o 
   1  12   5     1179.34     1272.56     34.42 o 
   2  12   5     2102.66     1879.50     62.29 o 
   3  12   5      949.46      960.94     38.95 o 
   4  12   5      113.68      114.09     18.53 o 
   5  12   5      109.43       94.14     19.19 o 
   6  12   5      682.83      695.82     36.31 o 
   7  12   5      655.03      585.17     35.88 o 
   8  12   5        2.16      -11.94     16.60 o 
   9  12   5      123.10      140.55     25.94 o 
  10  12   5      278.28      309.11     47.26 o 
  -9  13   5       83.13       79.14     22.92 o 
  -8  13   5      171.52      155.89     23.92 o 
  -7  13   5        7.80       18.08     15.28 o 
  -6  13   5      525.82      516.05     27.37 o 
  -5  13   5      178.52      171.02     18.93 o 
  -4  13   5      867.89      879.54     32.02 o 
  -3  13   5      755.82      726.33     29.28 o 
  -2  13   5      140.90      139.20     16.62 o 
  -1  13   5      268.67      305.34     26.20 o 
   0  13   5     2441.62     2366.19     49.67 o 
   1  13   5      304.56      292.81     26.60 o 
   2  13   5      136.57      179.94     25.77 o 
   3  13   5      644.94      605.34     33.04 o 
   4  13   5     1399.83     1369.65     49.08 o 
   5  13   5      283.17      286.83     26.10 o 
   6  13   5       12.22       14.28     33.31 o 
   7  13   5       37.12       57.00     18.86 o 
   8  13   5      696.71      762.91     41.59 o 
   9  13   5       94.52      144.12     54.06 o 
  -8  14   5      207.39      192.26     22.18 o 
  -7  14   5       16.99       11.80     15.91 o 
  -6  14   5      336.19      334.11     33.99 o 
  -5  14   5       11.20       -1.19     13.58 o 
  -4  14   5      398.31      349.77     23.22 o 
  -3  14   5      129.72      160.39     19.37 o 
  -2  14   5     2267.07     2103.26     49.68 o 
  -1  14   5       77.26       99.14     16.23 o 
   0  14   5      213.40      220.97     18.50 o 
   1  14   5       29.25       68.46     14.68 o 
   2  14   5     1556.30     1419.97    135.46 o 
   3  14   5       63.35      121.84     20.10 o 
   4  14   5       25.90       28.62     17.05 o 
   5  14   5        0.65        9.89     24.24 o 
   6  14   5     1086.53     1168.28     49.07 o 
   7  14   5        3.17      -16.43     20.49 o 
   8  14   5        1.00      -12.58     20.69 o 
  -7  15   5       16.47       31.15     18.89 o 
  -6  15   5      228.74      221.70     21.68 o 
  -5  15   5       20.85       26.23     15.15 o 
  -4  15   5      288.13      288.66     22.94 o 
  -3  15   5        0.15      -14.64     13.62 o 
  -2  15   5      398.06      398.72     26.62 o 
  -1  15   5       35.52       58.03     15.41 o 
   0  15   5     1093.59     1066.26     93.52 o 
   1  15   5       30.91       48.67     13.99 o 
   2  15   5      189.58      154.28     22.48 o 
   3  15   5       82.94      103.68     20.55 o 
   4  15   5      741.49      686.95     38.32 o 
   5  15   5       90.87       93.01     29.65 o 
   6  15   5       92.45       52.90     21.54 o 
   7  15   5       30.62       93.96     31.83 o 
  -7  16   5      180.85      267.52     43.42 o 
  -6  16   5      245.58      239.50     23.73 o 
  -5  16   5        2.02        7.78     16.05 o 
  -4  16   5      275.65      317.08     24.49 o 
  -3  16   5      265.43      309.36     23.54 o 
  -2  16   5      628.36      666.86     30.73 o 
  -1  16   5       39.56       88.85     17.35 o 
   0  16   5      269.35      281.18     27.71 o 
   1  16   5      298.33      330.22     55.46 o 
   2  16   5     1105.60     1089.88     47.01 o 
   3  16   5      153.66      170.08     28.25 o 
   4  16   5       49.91       50.19     32.39 o 
   5  16   5       70.59      102.89     24.69 o 
   6  16   5      481.58      548.59     40.48 o 
  -5  17   5      359.67      421.58     29.35 o 
  -4  17   5      162.71      150.75     22.50 o 
  -3  17   5        4.09       15.60     17.01 o 
  -2  17   5       76.14       90.89     18.91 o 
  -1  17   5      291.79      286.78     29.79 o 
   0  17   5      258.46      226.51     27.49 o 
   1  17   5       29.48       60.95     30.08 o 
   2  17   5       69.43       76.17     21.42 o 
   3  17   5      196.95      220.03     28.23 o 
   4  17   5      566.11      560.81     47.22 o 
   5  17   5       69.76       96.00     38.89 o 
  -4  18   5       25.89       -7.61     24.81 o 
  -3  18   5      675.77      659.05     34.60 o 
  -2  18   5       18.35       46.83     24.95 o 
  -1  18   5       95.52      113.54     25.71 o 
   0  18   5       16.36        5.32     29.47 o 
   1  18   5      407.14      350.26     47.87 o 
   2  18   5       19.57       41.16     32.87 o 
   3  18   5      104.38      114.84     40.72 o 
 -12   0   6      809.91      933.03     44.33 o 
 -10   0   6      183.97      261.69     24.20 o 
  -8   0   6     1004.80      966.81     35.91 o 
  -6   0   6      449.73      393.95     32.44 o 
  -4   0   6     3101.69     3081.58     84.23 o 
  -2   0   6       45.46      146.92     18.49 o 
   0   0   6    10929.56    11202.57    158.91 o 
   2   0   6    20675.03    21931.70    445.48 o 
   4   0   6     7284.30     7851.23    118.41 o 
   6   0   6     6696.28     6409.93    150.15 o 
   8   0   6      192.83      253.45     24.72 o 
  10   0   6     2164.78     2027.47     85.45 o 
  12   0   6        8.23       31.22     31.22 o 
 -13   1   6        2.46      -11.09     16.03 o 
 -12   1   6        2.27       -6.23     13.49 o 
 -11   1   6        5.86      -16.46     14.94 o 
 -10   1   6      345.93      367.19     18.70 o 
  -9   1   6       28.16       21.44     10.49 o 
  -8   1   6      972.46      957.13     25.84 o 
  -7   1   6        2.27        9.34     20.06 o 
  -6   1   6     2874.70     2577.48     58.45 o 
  -5   1   6     3769.12     3651.03     69.89 o 
  -4   1   6    10184.45    10262.78    475.74 o 
  -3   1   6     1286.42     1117.06     42.51 o 
  -2   1   6    11938.62    12407.15    202.47 o 
  -1   1   6      269.42      227.01     18.88 o 
   0   1   6     4905.58     5134.89     53.60 o 
   1   1   6     1275.86     1178.28     18.87 o 
   2   1   6     4293.27     3808.65     41.36 o 
   3   1   6     3789.39     3622.26     48.69 o 
   4   1   6     4421.32     4579.97     59.42 o 
   5   1   6     1465.45     1534.45     28.83 o 
   6   1   6     2125.14     1856.85    163.88 o 
   7   1   6      117.35      132.05     18.71 o 
   8   1   6     1826.89     1711.01     39.03 o 
   9   1   6      160.86      172.34     21.01 o 
  10   1   6      154.81      187.56     34.27 o 
  11   1   6      120.51      130.76     22.74 o 
  12   1   6      566.60      580.82     65.44 o 
  13   1   6       32.79       76.82     40.02 o 
 -13   2   6       47.23       71.25     19.53 o 
 -12   2   6      204.92      234.42     18.90 o 
 -11   2   6      292.50      344.14     20.19 o 
 -10   2   6       18.75      -16.49     10.99 o 
  -9   2   6      506.85      453.79     19.67 o 
  -8   2   6     1873.75     1835.33     36.12 o 
  -7   2   6     3030.76     3015.64     54.36 o 
  -6   2   6      846.18      828.58     45.08 o 
  -5   2   6      377.39      347.11     20.69 o 
  -4   2   6     8253.16     8095.35    120.91 o 
  -3   2   6     5105.46     4774.54     78.33 o 
  -2   2   6     3660.83     3786.38     84.45 o 
  -1   2   6      417.09      378.71     16.85 o 
   0   2   6     2614.29     2587.55     39.05 o 
   1   2   6     7143.11     7572.04    102.31 o 
   2   2   6     5554.00     6600.29     65.36 o 
   3   2   6        0.93       -1.74      7.46 o 
   4   2   6     5867.79     6003.13     74.43 o 
   5   2   6     5844.82     5555.73     71.46 o 
   6   2   6     3912.69     3684.00    160.40 o 
   7   2   6      143.89      150.26     35.62 o 
   8   2   6      580.17      508.15     22.21 o 
   9   2   6      683.24      703.74     27.00 o 
  10   2   6      748.56      712.96     37.34 o 
  11   2   6      101.43      135.80     22.36 o 
  12   2   6       28.29       38.35     22.74 o 
  13   2   6      103.81      132.19     45.34 o 
 -13   3   6       92.71       87.70     25.93 o 
 -12   3   6        1.74        8.57     14.62 o 
 -11   3   6      174.61      176.32     17.15 o 
 -10   3   6      373.02      391.98     20.08 o 
  -9   3   6     1676.00     1657.53     36.16 o 
  -8   3   6      334.38      347.14     17.26 o 
  -7   3   6       36.00       16.42     12.36 o 
  -6   3   6     2764.42     2679.38    199.20 o 
  -5   3   6     8391.19     8094.80    125.10 o 
  -4   3   6      880.58      896.25     56.79 o 
  -3   3   6       42.47       50.48      8.76 o 
  -2   3   6     4903.44     5123.88     61.25 o 
  -1   3   6    15111.06    15148.72    130.28 o 
   0   3   6     3879.87     3417.06     37.12 o 
   1   3   6      739.64      928.71     17.34 o 
   2   3   6     3358.55     3879.45     47.15 o 
   3   3   6     8057.85     8392.69     97.86 o 
   4   3   6     6420.51     7029.73     85.64 o 
   5   3   6     1200.99     1256.68     27.83 o 
   6   3   6      507.77      502.21     27.20 o 
   7   3   6     1867.22     1695.20     52.54 o 
   8   3   6     1535.84     1536.35     37.68 o 
   9   3   6      511.70      543.34     24.68 o 
  10   3   6      163.71      151.89     37.62 o 
  11   3   6      798.26      782.71     40.37 o 
  12   3   6      114.79      111.94     26.37 o 
 -13   4   6      116.29      159.94     28.13 o 
 -12   4   6       20.79       18.08     23.99 o 
 -11   4   6      640.67      642.35     30.77 o 
 -10   4   6       16.39       14.16     12.56 o 
  -9   4   6      111.48      148.36     14.04 o 
  -8   4   6      385.88      327.48     22.49 o 
  -7   4   6     3522.48     3315.84     57.68 o 
  -6   4   6      754.38      640.13     37.89 o 
  -5   4   6      509.94      516.71     19.80 o 
  -4   4   6      258.76      257.21     13.62 o 
  -3   4   6    13625.51    14162.06    299.71 o 
  -2   4   6      412.27      351.23     30.93 o 
  -1   4   6       89.01      134.36     18.89 o 
   0   4   6        3.03        5.82      5.31 o 
   1   4   6    22568.29    24244.54    266.27 o 
   2   4   6      124.82      116.34      9.45 o 
   3   4   6      429.34      388.76     15.40 o 
   4   4   6     1521.03     1657.85     32.18 o 
   5   4   6     9669.82    10141.94    118.71 o 
   6   4   6       88.40      107.56     12.39 o 
   7   4   6      211.64      243.06     17.20 o 
   8   4   6      331.79      356.37     21.91 o 
   9   4   6     1960.94     1869.15     44.59 o 
  10   4   6       52.58       62.60     16.21 o 
  11   4   6      261.06      275.71     28.29 o 
  12   4   6       15.06       -0.67     21.45 o 
 -13   5   6      135.25      121.90     37.32 o 
 -12   5   6        0.00       15.28     19.96 o 
 -11   5   6      194.12      191.08     20.95 o 
 -10   5   6       68.58       74.08     14.35 o 
  -9   5   6     1084.54     1059.56     37.72 o 
  -8   5   6        0.11        6.64      9.37 o 
  -7   5   6      294.70      291.89     15.23 o 
  -6   5   6      229.77      206.09     12.97 o 
  -5   5   6    11857.89    11335.76    110.56 o 
  -4   5   6        0.83      -10.99      7.58 o 
  -3   5   6       96.53      120.68     10.79 o 
  -2   5   6      124.86      136.80     19.84 o 
  -1   5   6    28073.76    29998.67    621.02 o 
   0   5   6        0.06       40.56     14.82 o 
   1   5   6       54.73       60.98      8.32 o 
   2   5   6     2112.52     2181.26     30.00 o 
   3   5   6     9245.50     9677.33     93.63 o 
   4   5   6      548.81      541.94     19.18 o 
   5   5   6      318.03      344.90     16.90 o 
   6   5   6        2.62       21.89      9.65 o 
   7   5   6     6209.24     6351.26     89.56 o 
   8   5   6        6.62       22.70     13.71 o 
   9   5   6      456.94      504.10     25.29 o 
  10   5   6       69.74       63.33     17.02 o 
  11   5   6      435.88      451.26     33.57 o 
  12   5   6       18.03       39.57     24.67 o 
 -12   6   6       70.77       75.08     25.03 o 
 -11   6   6      407.74      458.66     24.25 o 
 -10   6   6        0.07       19.02     13.81 o 
  -9   6   6      224.25      210.56     14.79 o 
  -8   6   6      421.70      407.67     23.18 o 
  -7   6   6     1156.32     1013.10     25.84 o 
  -6   6   6      324.21      336.70     15.33 o 
  -5   6   6      172.83      173.62     11.71 o 
  -4   6   6      139.59      180.11     30.87 o 
  -3   6   6     5819.67     5187.29    184.59 o 
  -2   6   6       38.32       49.65      9.88 o 
  -1   6   6      161.50      192.93     12.42 o 
   0   6   6     1091.38     1020.58     23.11 o 
   1   6   6     8866.70     9185.96     90.68 o 
   2   6   6      971.95      953.75     18.94 o 
   3   6   6      979.13      932.26     23.76 o 
   4   6   6     1111.85     1098.81     28.41 o 
   5   6   6     4889.33     4781.63     59.63 o 
   6   6   6      105.64       84.67     11.14 o 
   7   6   6     2315.55     2188.91     38.68 o 
   8   6   6      121.58      134.64     24.15 o 
   9   6   6     1044.86     1181.72     36.20 o 
  10   6   6      136.04      141.91     19.43 o 
  11   6   6      375.92      377.20     48.31 o 
  12   6   6       14.38       42.81     36.36 o 
 -12   7   6        3.85        4.28     20.79 o 
 -11   7   6       35.17       23.19     15.28 o 
 -10   7   6      370.92      385.04     18.52 o 
  -9   7   6      431.94      492.29     21.98 o 
  -8   7   6       52.02       48.80     12.44 o 
  -7   7   6       64.79       56.10     11.15 o 
  -6   7   6     1265.48     1233.05     27.97 o 
  -5   7   6     2193.54     2024.55     54.84 o 
  -4   7   6      931.65      766.69     60.40 o 
  -3   7   6        0.45        2.30     10.31 o 
  -2   7   6      460.04      403.46     15.93 o 
  -1   7   6     6778.22     7173.26     86.22 o 
   0   7   6     2988.28     3220.25     46.80 o 
   1   7   6       43.30       30.86      8.04 o 
   2   7   6      925.92      913.13     19.28 o 
   3   7   6     4077.87     4091.27     59.11 o 
   4   7   6     2224.79     2102.55     34.67 o 
   5   7   6      595.10      570.68     18.28 o 
   6   7   6      310.70      306.57     15.35 o 
   7   7   6     1906.66     1831.06     35.61 o 
   8   7   6      335.48      310.99     20.77 o 
   9   7   6        1.88       29.77     18.76 o 
  10   7   6      147.06      122.05     24.11 o 
  11   7   6      346.57      373.39     32.94 o 
 -12   8   6      180.12      206.18     37.45 o 
 -11   8   6      120.04       95.97     38.85 o 
 -10   8   6       97.80      104.79     15.67 o 
  -9   8   6      175.98      176.40     16.09 o 
  -8   8   6     1704.30     1614.29     36.18 o 
  -7   8   6      886.06      803.20     24.62 o 
  -6   8   6        1.53       -5.55     15.78 o 
  -5   8   6       25.16        7.96     11.90 o 
  -4   8   6     1933.12     1828.69     40.19 o 
  -3   8   6     1405.83     1239.12     31.39 o 
  -2   8   6     3020.08     2801.50    123.77 o 
  -1   8   6      225.22      225.86     17.88 o 
   0   8   6     2455.27     2632.56     41.57 o 
   1   8   6     1900.58     1915.13     31.77 o 
   2   8   6     1101.67     1117.44     22.15 o 
   3   8   6       73.06      115.22     10.22 o 
   4   8   6     1668.81     1571.81     95.57 o 
   5   8   6      466.21      411.06     16.89 o 
   6   8   6     1650.48     1534.80     31.93 o 
   7   8   6       10.20       35.26     13.31 o 
   8   8   6       62.99       99.72     19.60 o 
   9   8   6      519.69      518.20     33.34 o 
  10   8   6      646.61      752.60     40.62 o 
  11   8   6        1.76       56.49     23.36 o 
 -12   9   6       36.54       77.43     39.67 o 
 -11   9   6        1.92       13.20     17.55 o 
 -10   9   6      583.83      628.09     25.86 o 
  -9   9   6       43.06       29.90     13.06 o 
  -8   9   6       98.55      111.20     17.95 o 
  -7   9   6        0.75        3.70     18.03 o 
  -6   9   6     2366.69     2334.79     50.56 o 
  -5   9   6       11.42        8.98     12.13 o 
  -4   9   6      563.69      515.09     22.65 o 
  -3   9   6       23.93       10.90     11.94 o 
  -2   9   6     3149.10     2926.19     51.10 o 
  -1   9   6      108.78      113.28     16.88 o 
   0   9   6     3933.05     3957.84     74.17 o 
   1   9   6      260.79      230.50     12.61 o 
   2   9   6     2578.61     2649.23     40.04 o 
   3   9   6      172.77      265.96     13.93 o 
   4   9   6     2127.70     2202.32     37.22 o 
   5   9   6       86.84       85.19     13.63 o 
   6   9   6      578.13      569.46     34.59 o 
   7   9   6      145.09      175.38     17.45 o 
   8   9   6     1829.85     1842.64     60.03 o 
   9   9   6       33.66       24.47     20.41 o 
  10   9   6       30.89       45.52     21.79 o 
  11   9   6        9.93       40.08     24.14 o 
 -11  10   6       11.53        5.84     16.73 o 
 -10  10   6      141.03      159.48     28.51 o 
  -9  10   6        7.05       16.41     12.80 o 
  -8  10   6     1149.06     1111.22     38.05 o 
  -7  10   6       65.91       83.04     16.88 o 
  -6  10   6      119.92      119.29     17.02 o 
  -5  10   6        1.53       -7.34     12.02 o 
  -4  10   6     2258.08     2082.08     45.42 o 
  -3  10   6       18.44       45.08     12.83 o 
  -2  10   6     2935.93     2810.76     57.15 o 
  -1  10   6       18.69       -7.63     10.72 o 
   0  10   6     3818.95     3843.85     61.74 o 
   1  10   6      381.07      385.50     15.85 o 
   2  10   6     4800.19     4935.92     72.42 o 
   3  10   6       28.58       33.90     13.65 o 
   4  10   6     1850.38     1716.99     38.65 o 
   5  10   6       29.48       91.22     13.77 o 
   6  10   6     1893.94     1866.25     44.53 o 
   7  10   6       58.97       88.45     14.94 o 
   8  10   6      355.29      376.45     23.43 o 
   9  10   6        7.26        9.70     20.62 o 
  10  10   6      530.85      512.05     37.12 o 
  11  10   6       20.21       54.26     31.83 o 
 -11  11   6       21.06       42.64     40.20 o 
 -10  11   6      463.20      398.58     39.89 o 
  -9  11   6      250.17      292.92     27.15 o 
  -8  11   6      232.70      213.11     26.29 o 
  -7  11   6      133.43      138.79     19.24 o 
  -6  11   6      572.06      492.91     25.55 o 
  -5  11   6      914.87      990.30     43.08 o 
  -4  11   6      702.12      633.27     29.98 o 
  -3  11   6       39.98       23.58     12.68 o 
  -2  11   6     2641.67     2501.24     55.06 o 
  -1  11   6     1104.64     1155.90     31.47 o 
   0  11   6     1864.80     1823.74     92.43 o 
   1  11   6       47.14       30.29     11.31 o 
   2  11   6     1642.64     1552.06     47.25 o 
   3  11   6      800.42      782.37     86.50 o 
   4  11   6     1433.37     1496.80     48.14 o 
   5  11   6      107.95       97.91     18.46 o 
   6  11   6      296.41      310.12     64.00 o 
   7  11   6      263.46      254.41     21.07 o 
   8  11   6      954.23     1019.25     36.65 o 
   9  11   6        4.91       17.85     28.60 o 
  10  11   6       24.43       41.74     23.63 o 
 -10  12   6       17.70       55.74     19.10 o 
  -9  12   6      220.07      214.91     19.10 o 
  -8  12   6      582.69      503.67     32.79 o 
  -7  12   6      662.70      644.86     30.44 o 
  -6  12   6      167.34      137.29     19.64 o 
  -5  12   6      114.43       97.90     16.08 o 
  -4  12   6      142.01      133.61     16.60 o 
  -3  12   6     2197.13     1990.43     50.91 o 
  -2  12   6      851.11      801.56     38.92 o 
  -1  12   6        0.91       -0.67     12.16 o 
   0  12   6      280.30      296.83     21.34 o 
   1  12   6     1801.33     1750.31     41.21 o 
   2  12   6     1748.11     1854.85     54.14 o 
   3  12   6       85.36      101.93     24.07 o 
   4  12   6      280.79      327.67     40.81 o 
   5  12   6     1406.75     1264.48     60.86 o 
   6  12   6      565.28      521.12     33.70 o 
   7  12   6       11.63        4.15     17.43 o 
   8  12   6       19.57       43.70     19.72 o 
   9  12   6      300.43      285.48     43.25 o 
  -9  13   6      305.57      315.50     26.03 o 
  -8  13   6        7.34       19.99     20.66 o 
  -7  13   6       80.33       83.79     17.82 o 
  -6  13   6      298.09      252.66     21.65 o 
  -5  13   6      943.33      834.51     32.95 o 
  -4  13   6      299.00      255.39     21.23 o 
  -3  13   6       25.82       27.89     14.11 o 
  -2  13   6       89.54      121.72     16.17 o 
  -1  13   6     2732.07     2684.39    123.58 o 
   0  13   6      560.40      595.74     25.78 o 
   1  13   6       28.08       29.26     15.15 o 
   2  13   6      400.11      346.66     30.43 o 
   3  13   6     1405.55     1230.60     45.84 o 
   4  13   6      690.39      673.24     35.68 o 
   5  13   6      383.00      375.92     28.65 o 
   6  13   6        5.19       14.77     34.75 o 
   7  13   6      886.29      894.25     44.13 o 
   8  13   6      133.60      165.56     25.37 o 
  -8  14   6       21.25       39.49     19.81 o 
  -7  14   6      431.15      434.79     35.95 o 
  -6  14   6       33.34       32.56     15.72 o 
  -5  14   6       67.84       53.76     16.33 o 
  -4  14   6       46.58       45.85     15.26 o 
  -3  14   6      960.68      929.60     48.01 o 
  -2  14   6      179.11      157.39     18.47 o 
  -1  14   6        1.48       17.03     19.18 o 
   0  14   6        0.07       -7.10     12.94 o 
   1  14   6     1651.71     1597.54     52.27 o 
   2  14   6      172.39      233.04     29.08 o 
   3  14   6       20.52       -8.03     15.44 o 
   4  14   6       20.07       27.43     24.41 o 
   5  14   6      895.07      869.16     42.94 o 
   6  14   6        0.83       39.62     20.22 o 
   7  14   6       27.89       56.86     21.92 o 
   8  14   6        8.17       17.18     30.87 o 
  -8  15   6        3.78       21.54     32.18 o 
  -7  15   6       25.16       12.52     17.74 o 
  -6  15   6       23.21       60.52     26.31 o 
  -5  15   6      615.18      601.38     30.17 o 
  -4  15   6       18.42       19.54     15.33 o 
  -3  15   6      105.05      103.03     16.77 o 
  -2  15   6       66.67       72.55     16.82 o 
  -1  15   6      938.96      919.41     42.26 o 
   0  15   6        0.46       36.01     19.02 o 
   1  15   6        0.48        3.59     16.52 o 
   2  15   6       75.27      104.66     21.04 o 
   3  15   6      848.59      918.22     56.33 o 
   4  15   6       39.65      100.69     21.11 o 
   5  15   6       28.35       79.26     21.47 o 
   6  15   6        0.91       45.34     22.06 o 
   7  15   6      421.05      461.88     51.97 o 
  -7  16   6      219.58      261.85     44.38 o 
  -6  16   6       13.29       44.43     19.72 o 
  -5  16   6       20.39       14.29     23.82 o 
  -4  16   6       72.77       71.13     18.26 o 
  -3  16   6      838.31      812.41     33.93 o 
  -2  16   6       68.21       95.43     20.26 o 
  -1  16   6        4.39       16.76     19.12 o 
   0  16   6      132.44      189.37     37.89 o 
   1  16   6     1091.62     1191.67     48.89 o 
   2  16   6      109.23      157.19     26.03 o 
   3  16   6        3.65       29.52     18.76 o 
   4  16   6       64.80       86.36     22.71 o 
   5  16   6      705.36      762.53     43.59 o 
   6  16   6      163.76      222.78     46.48 o 
  -5  17   6      161.42      154.45     23.62 o 
  -4  17   6      136.51      168.10     21.83 o 
  -3  17   6       29.36       19.05     17.37 o 
  -2  17   6      385.61      401.33     34.20 o 
  -1  17   6      173.88      175.21     26.60 o 
   0  17   6       95.44      114.40     33.57 o 
   1  17   6       14.08       61.73     29.04 o 
   2  17   6      129.24      151.81     25.77 o 
   3  17   6      459.30      556.41     38.38 o 
   4  17   6      196.46      167.55     29.44 o 
  -3  18   6       22.00       49.05     25.81 o 
  -2  18   6      377.59      419.92     36.37 o 
  -1  18   6        5.68       47.54     25.06 o 
   0  18   6      242.10      257.23     43.25 o 
 -13   0   7      190.80      180.93     38.02 o 
 -11   0   7      212.47      215.72     36.53 o 
  -9   0   7      451.43      466.76     42.38 o 
  -7   0   7     3073.66     3015.05     96.70 o 
  -5   0   7     2089.35     1794.75     65.31 o 
  -3   0   7     7281.72     7699.81    161.40 o 
  -1   0   7     1188.04     1040.59     37.49 o 
   1   0   7     4025.31     3981.53     63.46 o 
   3   0   7       49.00       51.94      8.08 o 
   5   0   7     5453.84     5664.32    137.86 o 
   7   0   7      277.81      265.69     32.61 o 
   9   0   7     3683.53     3652.36    115.88 o 
  11   0   7       19.32       35.23     27.21 o 
 -13   1   7       57.70       69.54     25.33 o 
 -12   1   7        4.07       22.90     16.58 o 
 -11   1   7      624.18      598.19     28.74 o 
 -10   1   7        7.84       30.32     18.19 o 
  -9   1   7      374.28      387.87     27.37 o 
  -8   1   7        8.17        2.27     15.09 o 
  -7   1   7      637.82      590.60     30.46 o 
  -6   1   7      172.44      141.73     26.42 o 
  -5   1   7     2507.53     2331.33     54.22 o 
  -4   1   7      115.11      113.98     14.60 o 
  -3   1   7     3463.96     3376.78     62.58 o 
  -2   1   7     4434.87     4331.05     71.20 o 
  -1   1   7     8770.19     8379.51    115.38 o 
   0   1   7     1637.67     1631.89     24.71 o 
   1   1   7      815.47      820.78     16.35 o 
   2   1   7     1289.05     1429.53     21.85 o 
   3   1   7     4898.63     4900.01     63.25 o 
   4   1   7      441.22      476.20     15.62 o 
   5   1   7       28.05       56.70     15.47 o 
   6   1   7      405.43      371.16     24.26 o 
   7   1   7     4402.89     4374.60     85.57 o 
   8   1   7      214.38      196.99     32.31 o 
   9   1   7        0.07       20.79     20.14 o 
  10   1   7      141.75      155.81     23.43 o 
  11   1   7      887.19      871.03     42.01 o 
  12   1   7      106.93      118.32     25.34 o 
 -13   2   7      115.16      157.58     51.62 o 
 -12   2   7       67.49       90.97     32.18 o 
 -11   2   7      103.01       98.99     17.76 o 
 -10   2   7       22.07       35.92     18.81 o 
  -9   2   7       88.20      103.30     32.57 o 
  -8   2   7     1355.27     1346.19     45.72 o 
  -7   2   7     1326.89     1233.37     41.83 o 
  -6   2   7       24.64       16.97     33.40 o 
  -5   2   7     2231.20     2056.95     50.70 o 
  -4   2   7     3636.65     3718.86     70.25 o 
  -3   2   7     7500.99     7292.77    110.45 o 
  -2   2   7       10.73       36.10     11.13 o 
  -1   2   7     9680.71     9878.31    174.78 o 
   0   2   7     7352.66     7067.15     72.03 o 
   1   2   7     6720.42     6760.06     70.09 o 
   2   2   7     3258.35     3228.40     38.17 o 
   3   2   7      194.95      173.00     11.57 o 
   4   2   7      690.55      674.81     19.21 o 
   5   2   7     4827.92     4736.11     85.63 o 
   6   2   7      740.75      715.89     31.04 o 
   7   2   7       60.73       56.30     17.78 o 
   8   2   7       75.87       46.79     13.50 o 
   9   2   7     2002.32     1982.69     58.93 o 
  10   2   7      580.09      551.41     34.06 o 
  11   2   7        0.05       53.37     19.88 o 
  12   2   7       63.47       85.95     25.22 o 
 -13   3   7       18.79       25.03     34.22 o 
 -12   3   7       51.83       57.36     65.57 o 
 -11   3   7      251.91      287.91     40.11 o 
 -10   3   7     1062.28     1046.44     75.16 o 
  -9   3   7       73.47       86.93     30.74 o 
  -8   3   7       19.23       39.56     18.35 o 
  -7   3   7      656.46      654.96     31.72 o 
  -6   3   7     7644.38     6852.45    164.10 o 
  -5   3   7     3271.44     2982.73     63.59 o 
  -4   3   7      844.71      702.05     29.73 o 
  -3   3   7      166.81      282.78     25.42 o 
  -2   3   7     4007.67     3815.21     66.80 o 
  -1   3   7     6551.18     7205.74     85.94 o 
   0   3   7     7004.34     7314.76     74.80 o 
   1   3   7     1308.83     1090.55     19.86 o 
   2   3   7    14864.85    15142.43    155.52 o 
   3   3   7     4910.31     5060.01     66.99 o 
   4   3   7     1421.60     1433.03     29.71 o 
   5   3   7       47.20       36.45     12.15 o 
   6   3   7     2008.88     1903.44     49.75 o 
   7   3   7     1898.62     1737.23    100.54 o 
   8   3   7     1167.65     1171.49     33.73 o 
   9   3   7       52.68       63.97     16.27 o 
  10   3   7      733.27      720.67     37.61 o 
  11   3   7      379.91      389.24     31.27 o 
  12   3   7      413.11      424.71     36.58 o 
 -13   4   7       26.81       28.86     31.83 o 
 -12   4   7      340.16      332.81     33.05 o 
 -11   4   7        1.59       17.20     20.65 o 
 -10   4   7       69.41       76.79     21.88 o 
  -9   4   7      323.18      292.23     26.70 o 
  -8   4   7     1925.86     1774.08     65.44 o 
  -7   4   7      159.64      150.78     19.92 o 
  -6   4   7      127.04      120.39     18.55 o 
  -5   4   7      253.19      292.60     20.71 o 
  -4   4   7    13827.71    13954.94    147.82 o 
  -3   4   7     1699.95     1818.29     39.87 o 
  -2   4   7      730.87      688.43     18.91 o 
  -1   4   7     1393.32     1256.16     21.45 o 
   0   4   7    14800.84    15175.38    133.50 o 
   1   4   7      804.59      811.03     19.94 o 
   2   4   7     3479.65     3947.28     45.70 o 
   3   4   7      524.27      681.65     20.52 o 
   4   4   7     8383.17     8208.30    100.07 o 
   5   4   7      299.25      336.07     28.26 o 
   6   4   7     2913.90     2957.72     79.65 o 
   7   4   7      104.75      113.56     16.63 o 
   8   4   7     1158.95     1101.08     33.03 o 
   9   4   7      109.16      109.41     17.06 o 
  10   4   7      896.82      886.25     33.17 o 
  11   4   7        3.68       10.04     31.96 o 
  12   4   7      250.49      245.54     37.71 o 
 -13   5   7        0.05      -49.44     32.96 o 
 -12   5   7       12.83        7.19     23.27 o 
 -11   5   7        0.19       -9.01     19.35 o 
 -10   5   7     1415.17     1508.63     55.55 o 
  -9   5   7      159.91      207.63     24.37 o 
  -8   5   7       27.60       30.90     18.20 o 
  -7   5   7      515.96      455.12     21.07 o 
  -6   5   7     2498.09     2329.45     60.24 o 
  -5   5   7       50.29       85.94     11.10 o 
  -4   5   7        0.61       10.55      9.54 o 
  -3   5   7      617.02      624.10     27.18 o 
  -2   5   7     9493.01     9061.23    118.22 o 
  -1   5   7      420.40      426.07     12.99 o 
   0   5   7     4957.90     5155.26     63.08 o 
   1   5   7        0.03       20.24      5.62 o 
   2   5   7     8438.55     8858.46     99.40 o 
   3   5   7       53.95      124.98     11.96 o 
   4   5   7     2548.99     2682.77     52.76 o 
   5   5   7      152.59      124.21     12.75 o 
   6   5   7     4950.99     4651.15    105.46 o 
   7   5   7       22.11       65.25     19.20 o 
   8   5   7     1543.16     1484.89     39.17 o 
   9   5   7       37.49       11.66     14.39 o 
  10   5   7      209.82      295.13     32.44 o 
  11   5   7       54.97       70.23     23.13 o 
  12   5   7      317.94      374.02     35.36 o 
 -12   6   7      215.13      226.70     33.62 o 
 -11   6   7       19.24       53.47     22.17 o 
 -10   6   7        9.92       27.92     18.87 o 
  -9   6   7       24.06       28.73     19.47 o 
  -8   6   7     1957.24     1892.19     44.15 o 
  -7   6   7      348.57      331.37     19.42 o 
  -6   6   7       43.02       35.49     11.76 o 
  -5   6   7      283.79      243.87     15.54 o 
  -4   6   7     4630.44     4214.70    360.73 o 
  -3   6   7      206.75      207.21     12.85 o 
  -2   6   7      614.96      574.59     23.17 o 
  -1   6   7      759.73      737.31     21.02 o 
   0   6   7     4281.84     4178.10     57.49 o 
   1   6   7     1019.93     1127.43     24.64 o 
   2   6   7     1589.92     1756.05     28.21 o 
   3   6   7      250.06      183.87     13.61 o 
   4   6   7     3728.30     3938.57     59.61 o 
   5   6   7      694.29      666.47     23.10 o 
   6   6   7     3539.35     3535.96     66.31 o 
   7   6   7        3.33        8.89     12.79 o 
   8   6   7     1217.89     1174.61     34.97 o 
   9   6   7       29.69       37.81     16.26 o 
  10   6   7     1387.45     1479.39     43.18 o 
  11   6   7        8.74       19.06     19.48 o 
 -12   7   7        8.26       11.51     32.09 o 
 -11   7   7      197.43      220.05     29.21 o 
 -10   7   7      362.76      387.61     32.79 o 
  -9   7   7      260.31      268.74     18.07 o 
  -8   7   7      126.97      124.35     14.38 o 
  -7   7   7      518.88      522.28     27.07 o 
  -6   7   7      827.05      836.64     23.85 o 
  -5   7   7     1181.25     1161.53     30.21 o 
  -4   7   7      254.66      187.03     29.47 o 
  -3   7   7       25.16        4.47     13.16 o 
  -2   7   7     1270.90     1226.15     27.91 o 
  -1   7   7     1853.22     1789.77     33.53 o 
   0   7   7      554.45      545.02     18.66 o 
   1   7   7      177.77      157.46     10.65 o 
   2   7   7     3525.52     3494.69     44.65 o 
   3   7   7     2741.82     2814.88     47.46 o 
   4   7   7     2079.94     1947.70     39.00 o 
   5   7   7      214.25      168.91     12.85 o 
   6   7   7     1018.68     1044.52     25.84 o 
   7   7   7      263.57      282.80     21.59 o 
   8   7   7      132.35      160.31     22.53 o 
   9   7   7       70.54       65.93     21.83 o 
  10   7   7      186.27      189.24     25.88 o 
  11   7   7      255.77      270.23     69.41 o 
 -12   8   7       73.75      117.45     38.45 o 
 -11   8   7       82.19      105.01     26.36 o 
 -10   8   7        8.21        6.55     13.41 o 
  -9   8   7      357.72      300.31     19.02 o 
  -8   8   7      848.42      795.31     26.29 o 
  -7   8   7     1054.71     1114.73     29.16 o 
  -6   8   7      284.67      260.36     19.16 o 
  -5   8   7      956.32      902.32     36.36 o 
  -4   8   7      989.50      888.08     34.89 o 
  -3   8   7     1539.39     1379.53     94.65 o 
  -2   8   7      179.03      186.83     35.18 o 
  -1   8   7      864.17      815.60     30.00 o 
   0   8   7     1546.10     1445.82     71.12 o 
   1   8   7     2811.99     2707.97     38.20 o 
   2   8   7      467.94      484.64     24.40 o 
   3   8   7       18.81       24.60     10.62 o 
   4   8   7      243.28      270.79     14.80 o 
   5   8   7     2015.91     2015.56     36.40 o 
   6   8   7      183.31      203.64     14.43 o 
   7   8   7        0.07        9.25     11.42 o 
   8   8   7      165.28      194.32     23.66 o 
   9   8   7      919.50      913.76     42.57 o 
  10   8   7       23.73       57.98     22.20 o 
  11   8   7       53.58       19.75     25.28 o 
 -11   9   7      203.57      194.39     19.83 o 
 -10   9   7        2.24       -8.98     13.63 o 
  -9   9   7      246.18      250.05     18.33 o 
  -8   9   7        8.96      -15.51     11.77 o 
  -7   9   7      941.83      938.44     27.81 o 
  -6   9   7       82.33       66.03     20.45 o 
  -5   9   7      734.33      644.58     26.44 o 
  -4   9   7      179.38      145.88     15.50 o 
  -3   9   7     1066.62      971.02     36.36 o 
  -2   9   7       81.95       81.58     15.25 o 
  -1   9   7     4150.80     3926.80    158.65 o 
   0   9   7      267.63      331.86     34.71 o 
   1   9   7      541.06      585.86     20.79 o 
   2   9   7      174.53      261.87     16.17 o 
   3   9   7     4858.24     4845.11     61.81 o 
   4   9   7       99.92      153.13     13.01 o 
   5   9   7      760.88      755.30     26.55 o 
   6   9   7      126.32      154.86     16.33 o 
   7   9   7     2375.53     2460.53     52.40 o 
   8   9   7       68.43       99.35     21.12 o 
   9   9   7        0.79       12.07     19.12 o 
  10   9   7       35.35       86.70     43.95 o 
  11   9   7      236.69      273.05     33.46 o 
 -11  10   7      246.87      256.71     24.69 o 
 -10  10   7        3.34       12.22     14.31 o 
  -9  10   7      318.99      282.35     19.39 o 
  -8  10   7      161.32      209.55     16.92 o 
  -7  10   7      912.33      849.08     38.42 o 
  -6  10   7      132.03      152.62     20.38 o 
  -5  10   7      723.08      683.21     27.62 o 
  -4  10   7       11.21       18.66     12.75 o 
  -3  10   7     4683.75     4339.39     86.05 o 
  -2  10   7       52.18       45.59     16.83 o 
  -1  10   7      902.53      840.25     32.55 o 
   0  10   7      617.47      670.47     23.71 o 
   1  10   7     4119.24     3945.20     53.87 o 
   2  10   7      273.55      252.11     17.51 o 
   3  10   7      300.19      304.86     32.48 o 
   4  10   7      185.71      206.65     28.99 o 
   5  10   7     4148.80     4270.60     70.72 o 
   6  10   7      127.19      147.38     16.76 o 
   7  10   7       78.18       73.09     15.55 o 
   8  10   7       19.88       28.54     20.44 o 
   9  10   7      780.89      818.86     67.10 o 
  10  10   7       12.29       14.30     23.86 o 
 -10  11   7      198.03      226.74     22.09 o 
  -9  11   7      324.36      281.38     20.19 o 
  -8  11   7      102.20      100.88     17.48 o 
  -7  11   7      439.94      400.89     31.70 o 
  -6  11   7      748.71      713.96     30.53 o 
  -5  11   7      971.46      889.84     32.22 o 
  -4  11   7       62.84       74.11     18.43 o 
  -3  11   7      303.77      272.28     23.76 o 
  -2  11   7      771.92      841.94     27.93 o 
  -1  11   7     2777.27     2702.99     51.12 o 
   0  11   7        1.74       24.94     11.30 o 
   1  11   7      227.89      206.93     22.41 o 
   2  11   7      557.76      627.80     72.98 o 
   3  11   7     3479.26     3526.83     78.55 o 
   4  11   7      152.22      137.90     27.99 o 
   5  11   7        0.08       13.05     17.61 o 
   6  11   7      268.57      272.35     24.87 o 
   7  11   7     1185.57     1158.43     46.48 o 
   8  11   7       14.89       50.64     21.65 o 
   9  11   7        0.04       -1.13     22.44 o 
  10  11   7       77.54      108.30     28.95 o 
 -10  12   7        4.87       58.12     31.39 o 
  -9  12   7      194.37      194.17     25.94 o 
  -8  12   7      320.63      367.72     21.10 o 
  -7  12   7      308.85      279.35     22.99 o 
  -6  12   7        1.79        3.39     15.16 o 
  -5  12   7      265.12      241.97     19.97 o 
  -4  12   7     1606.21     1688.73     43.98 o 
  -3  12   7      689.34      631.72     55.63 o 
  -2  12   7      327.44      327.23     35.14 o 
  -1  12   7       70.25       37.42     16.92 o 
   0  12   7     2241.04     2165.48     46.34 o 
   1  12   7     1199.03     1229.63     43.69 o 
   2  12   7      390.99      379.79     26.76 o 
   3  12   7       34.84       32.45     15.81 o 
   4  12   7     1112.61     1072.07     43.24 o 
   5  12   7      873.38      831.75     39.15 o 
   6  12   7      414.73      418.82     30.39 o 
   7  12   7        1.87       17.16     18.19 o 
   8  12   7      324.42      315.56     42.20 o 
   9  12   7      298.82      251.82     43.86 o 
  -9  13   7       12.18       38.16     16.78 o 
  -8  13   7        4.37       34.56     22.08 o 
  -7  13   7       93.40       99.61     18.50 o 
  -6  13   7      753.49      738.55     32.33 o 
  -5  13   7      142.99      136.82     17.85 o 
  -4  13   7      103.18       89.82     16.61 o 
  -3  13   7       79.49       60.02     19.63 o 
  -2  13   7     1997.17     1818.29     55.51 o 
  -1  13   7      788.86      812.59     29.70 o 
   0  13   7      586.09      537.17     26.23 o 
   1  13   7        0.46       24.09     15.16 o 
   2  13   7     1542.98     1429.68    103.85 o 
   3  13   7      930.95      896.18     57.42 o 
   4  13   7      548.92      533.09     33.14 o 
   5  13   7        8.10       -4.21     15.57 o 
   6  13   7      633.20      648.46     36.70 o 
   7  13   7      198.37      202.90     32.22 o 
   8  13   7      352.11      330.08     32.38 o 
  -8  14   7      435.55      446.10     36.90 o 
  -7  14   7       63.28       61.59     18.03 o 
  -6  14   7        1.30       12.96     15.56 o 
  -5  14   7       52.58       75.74     16.77 o 
  -4  14   7      755.99      770.40     31.82 o 
  -3  14   7       46.37       41.40     18.62 o 
  -2  14   7      137.65      137.79     22.34 o 
  -1  14   7        2.02        6.32     16.25 o 
   0  14   7      836.73      881.39     48.89 o 
   1  14   7      142.13      178.44     27.07 o 
   2  14   7      195.22      190.92     22.38 o 
   3  14   7        0.06       15.74     16.43 o 
   4  14   7      585.53      600.18     35.07 o 
   5  14   7        2.75       32.19     18.46 o 
   6  14   7      168.25      213.73     35.23 o 
   7  14   7        1.00       34.12     22.01 o 
   8  14   7      265.89      366.83     51.01 o 
  -7  15   7        2.64       25.93     19.72 o 
  -6  15   7      389.40      407.55     27.34 o 
  -5  15   7       14.60       20.57     18.38 o 
  -4  15   7        2.80       -3.96     14.66 o 
  -3  15   7       56.88       24.89     20.40 o 
  -2  15   7      989.75      940.22     72.24 o 
  -1  15   7       27.48       78.43     21.18 o 
   0  15   7      221.30      203.08     34.53 o 
   1  15   7       53.33       69.50     19.57 o 
   2  15   7      964.17     1008.53     44.59 o 
   3  15   7        5.06       16.15     19.51 o 
   4  15   7      307.78      317.63     28.93 o 
   5  15   7       10.66       17.60     19.97 o 
   6  15   7      334.64      374.95     55.81 o 
   7  15   7       41.55       61.04     37.06 o 
  -6  16   7       13.18       -7.28     18.23 o 
  -5  16   7       14.78       46.10     18.14 o 
  -4  16   7      579.82      559.34     30.61 o 
  -3  16   7      130.07      126.74     23.59 o 
  -2  16   7       41.43       24.62     19.09 o 
  -1  16   7       76.78       62.03     21.89 o 
   0  16   7      714.88      687.97     56.33 o 
   1  16   7      136.12      170.87     25.02 o 
   2  16   7      108.16      117.23     22.67 o 
   3  16   7       40.45       41.67     20.31 o 
   4  16   7      524.58      558.85     38.21 o 
   5  16   7      143.11      160.33     28.90 o 
  -5  17   7      262.45      321.05     44.91 o 
  -4  17   7        0.17       23.87     30.47 o 
  -3  17   7      133.33      140.23     25.78 o 
  -2  17   7       90.88      117.90     24.73 o 
  -1  17   7      353.34      314.60     43.95 o 
   0  17   7       32.11       21.54     28.51 o 
   1  17   7       68.70       68.97     32.52 o 
   2  17   7      324.87      300.36     49.40 o 
   3  17   7      292.96      312.67     31.65 o 
   4  17   7       36.55       80.13     38.28 o 
  -2  18   7        4.88       37.32     34.44 o 
 -12   0   8      243.17      284.35     42.38 o 
 -10   0   8      305.32      314.08     39.24 o 
  -8   0   8     1840.94     1918.39     79.44 o 
  -6   0   8     1108.44     1072.94     53.80 o 
  -4   0   8     4670.40     4500.95    114.31 o 
  -2   0   8     2306.60     2306.59     66.53 o 
   0   0   8     5378.91     5570.86     85.90 o 
   2   0   8      438.85      491.09     19.61 o 
   4   0   8     3013.64     2622.23     81.79 o 
   6   0   8      515.15      543.05     41.16 o 
   8   0   8      855.38      798.97     50.66 o 
  10   0   8      491.63      464.23     45.60 o 
  12   0   8      336.61      292.98     47.09 o 
 -13   1   8        0.21       49.56     23.86 o 
 -12   1   8      101.23      131.06     23.93 o 
 -11   1   8       86.15       99.93     22.01 o 
 -10   1   8      819.26      899.62     41.67 o 
  -9   1   8       50.71       66.77     17.41 o 
  -8   1   8      131.85      137.49     20.00 o 
  -7   1   8      681.55      659.07     32.00 o 
  -6   1   8     2362.85     2365.36     82.75 o 
  -5   1   8      209.49      163.95     17.04 o 
  -4   1   8      194.02      210.35     33.70 o 
  -3   1   8      213.11      230.57     29.21 o 
  -2   1   8     6010.30     5563.19     87.80 o 
  -1   1   8       78.58      104.83     10.77 o 
   1   1   8     3256.07     3060.79     43.37 o 
   2   1   8     5633.87     5701.07     60.87 o 
   3   1   8      537.88      433.88     19.87 o 
   4   1   8      161.63      196.22     33.92 o 
   5   1   8      150.41      152.55     19.08 o 
   6   1   8     4453.94     4442.59     99.88 o 
   7   1   8      633.73      611.25     31.07 o 
   8   1   8     1158.20     1190.03     43.53 o 
   9   1   8      197.59      176.20     27.12 o 
  10   1   8     1268.65     1252.79     49.17 o 
  11   1   8      159.60      176.24     37.67 o 
  12   1   8      109.49      117.49     27.27 o 
 -13   2   8       57.00       99.96     26.24 o 
 -12   2   8      209.63      158.64     26.67 o 
 -11   2   8        0.79        1.54     17.91 o 
 -10   2   8      128.61      113.92     22.23 o 
  -9   2   8      439.57      514.94     32.12 o 
  -8   2   8     1089.15     1034.68     41.61 o 
  -7   2   8       18.39       44.33     17.14 o 
  -6   2   8      326.08      319.85     24.42 o 
  -5   2   8     2449.42     2368.47    139.30 o 
  -4   2   8     2492.43     2371.93     94.17 o 
  -3   2   8      376.60      293.90     18.68 o 
  -2   2   8      286.31      343.13     18.98 o 
  -1   2   8      569.35      526.88     17.56 o 
   0   2   8    14771.97    15018.68    139.84 o 
   1   2   8     3617.64     4040.83     63.57 o 
   2   2   8      124.39      170.08      8.00 o 
   3   2   8      236.67      189.66     12.64 o 
   4   2   8     4554.64     4867.88     66.52 o 
   5   2   8     2151.03     2178.07     53.86 o 
   6   2   8      204.73      251.36     22.57 o 
   7   2   8        1.94      -10.39     15.84 o 
   8   2   8     1180.46     1075.04     41.55 o 
   9   2   8      571.29      520.81     25.42 o 
  10   2   8      310.61      288.98     28.27 o 
  11   2   8       22.20       36.50     44.03 o 
  12   2   8      238.61      264.92     43.16 o 
 -13   3   8        2.55      -25.56     23.37 o 
 -12   3   8       29.23       60.03     23.98 o 
 -11   3   8      435.03      514.02     35.00 o 
 -10   3   8      247.36      224.64     26.47 o 
  -9   3   8      437.68      448.03     30.84 o 
  -8   3   8      207.43      249.91     26.38 o 
  -7   3   8     4476.19     4619.86     92.65 o 
  -6   3   8     2438.67     2236.11     57.77 o 
  -5   3   8     2434.22     2060.80     52.31 o 
  -4   3   8       74.50       53.94     20.36 o 
  -3   3   8     5539.09     5547.40     92.76 o 
  -2   3   8     2223.44     2281.46     49.16 o 
  -1   3   8     3923.55     4242.34     58.63 o 
   0   3   8      478.83      460.37     14.55 o 
   1   3   8     2124.02     1879.43     28.51 o 
   2   3   8     4053.10     3966.06     46.29 o 
   3   3   8     3996.45     4227.03     60.40 o 
   4   3   8      323.12      345.28     16.47 o 
   5   3   8      984.27      916.87     34.74 o 
   6   3   8      442.05      462.91     27.44 o 
   7   3   8     3455.30     3179.80     71.62 o 
   8   3   8       47.20       68.41     19.27 o 
   9   3   8      429.90      354.80     27.23 o 
  10   3   8      595.73      535.17     34.88 o 
  11   3   8      753.70      734.56     40.49 o 
  12   3   8       76.51      122.61     47.09 o 
 -12   4   8       32.78       44.78     23.77 o 
 -11   4   8       27.40       13.05     19.23 o 
 -10   4   8      111.67      124.81     40.76 o 
  -9   4   8     1403.87     1362.49     57.90 o 
  -8   4   8       30.83       45.84     17.64 o 
  -7   4   8      692.21      558.57     30.76 o 
  -6   4   8       52.02       33.85     14.78 o 
  -5   4   8     4540.09     4353.00     84.65 o 
  -4   4   8      542.19      424.04     23.89 o 
  -3   4   8     3958.71     3571.53     69.07 o 
  -2   4   8      125.41       88.84     12.18 o 
  -1   4   8    10736.50    10516.82    119.88 o 
   0   4   8      621.53      559.93     16.00 o 
   1   4   8     7165.47     6706.63     76.72 o 
   2   4   8      584.25      575.21     21.01 o 
   3   4   8     5878.91     6142.14     80.60 o 
   4   4   8       98.26      126.99     13.56 o 
   5   4   8     5400.81     5406.80     75.06 o 
   6   4   8      192.37      187.97     20.57 o 
   7   4   8      623.18      646.47     31.82 o 
   8   4   8       88.47      122.26     16.61 o 
   9   4   8     1670.62     1664.89     43.92 o 
  10   4   8       26.79       22.38     16.68 o 
  11   4   8       41.69       37.87     22.93 o 
  12   4   8       69.78      118.67     38.37 o 
 -12   5   8        6.53       28.46     23.98 o 
 -11   5   8      452.16      451.41     35.61 o 
 -10   5   8       14.10       -0.10     19.25 o 
  -9   5   8      178.34      143.50     22.84 o 
  -8   5   8       44.69       30.29     17.61 o 
  -7   5   8      993.77      999.97     40.81 o 
  -6   5   8      320.95      359.08     25.89 o 
  -5   5   8     1378.92     1231.93     31.32 o 
  -4   5   8       50.14       36.44     10.22 o 
  -3   5   8     5983.70     5884.89     75.10 o 
  -2   5   8      291.06      291.19     12.21 o 
  -1   5   8     4016.64     3652.06     43.86 o 
   0   5   8      159.98      178.78      8.87 o 
   1   5   8     2882.43     2564.99     30.02 o 
   2   5   8       15.31       21.51      9.87 o 
   3   5   8     5490.53     5535.98     75.57 o 
   4   5   8        0.78       13.05     11.95 o 
   5   5   8     1301.50     1306.26     49.92 o 
   6   5   8      102.94      134.15     19.89 o 
   7   5   8     3923.35     4002.93     83.33 o 
   8   5   8        4.15       -9.82     12.38 o 
   9   5   8       68.86       57.79     16.25 o 
  10   5   8       92.87       82.52     18.29 o 
  11   5   8      798.30      783.48     42.19 o 
  12   5   8        3.10       -0.61     35.66 o 
 -12   6   8        4.05       -8.11     22.80 o 
 -11   6   8       17.41       19.98     26.90 o 
 -10   6   8       30.20       31.50     44.12 o 
  -9   6   8      731.52      710.19     80.74 o 
  -8   6   8      258.33      256.23     26.35 o 
  -7   6   8       78.47       87.06     13.73 o 
  -6   6   8      309.43      279.51     17.63 o 
  -5   6   8     2899.85     2758.85     49.01 o 
  -4   6   8      400.86      410.02     17.59 o 
  -3   6   8     2110.18     1805.23     86.58 o 
  -2   6   8      124.83      120.32     12.87 o 
  -1   6   8     4915.44     4744.12     53.46 o 
   0   6   8     1702.23     1571.43     23.19 o 
   1   6   8     2588.19     2757.60     32.29 o 
   2   6   8      270.22      277.39     15.67 o 
   3   6   8     2059.94     1863.49     37.55 o 
   4   6   8      895.97      828.71     25.34 o 
   5   6   8     2815.32     2909.94     93.75 o 
   6   6   8       17.73        5.33     15.91 o 
   7   6   8      546.69      536.76     23.91 o 
   8   6   8      103.61      134.48     16.97 o 
   9   6   8     1410.30     1305.61     39.27 o 
  10   6   8        4.42       21.84     17.25 o 
  11   6   8        6.71        5.51     18.89 o 
 -12   7   8       15.06      -13.36     26.66 o 
 -11   7   8      267.95      266.52     31.75 o 
 -10   7   8      347.59      400.30     32.90 o 
  -9   7   8        1.02        5.43     18.24 o 
  -8   7   8      118.75      111.80     15.42 o 
  -7   7   8      343.81      305.02     19.76 o 
  -6   7   8     2084.82     1991.07     42.89 o 
  -5   7   8      532.86      503.24     41.94 o 
  -4   7   8      129.54       86.57     11.70 o 
  -3   7   8     2367.63     2240.44     40.83 o 
  -2   7   8      974.91      917.95     20.64 o 
  -1   7   8     1212.70     1100.40     56.72 o 
   0   7   8       33.16       30.78      9.55 o 
   1   7   8     1255.08     1269.35     24.95 o 
   2   7   8     1848.91     1888.79     38.05 o 
   3   7   8     2828.04     2975.07     50.92 o 
   4   7   8      113.49      106.11     14.10 o 
   5   7   8      243.69      245.28     16.30 o 
   6   7   8      554.29      553.69     20.53 o 
   7   7   8      950.98      872.61     53.77 o 
   8   7   8        1.86        6.28     13.87 o 
   9   7   8       35.27       56.04     16.47 o 
  10   7   8      196.42      162.23     25.85 o 
  11   7   8      182.86      190.51     29.33 o 
 -11   8   8        1.43      -20.30     21.20 o 
 -10   8   8       57.94       46.38     23.30 o 
  -9   8   8      223.26      228.81     20.21 o 
  -8   8   8      494.14      518.83     25.36 o 
  -7   8   8      326.26      254.52     22.09 o 
  -6   8   8      546.54      530.45     26.11 o 
  -5   8   8      184.15      191.08     15.05 o 
  -4   8   8     2001.00     1967.30     40.16 o 
  -3   8   8      920.00      798.36     49.18 o 
  -2   8   8       27.75       35.62     15.60 o 
  -1   8   8      737.01      730.54     30.06 o 
   0   8   8     2105.88     2129.90     40.97 o 
   1   8   8      961.16      976.75     22.67 o 
   2   8   8      575.34      562.11     29.36 o 
   3   8   8      223.00      183.82     15.52 o 
   4   8   8     3104.21     2877.25    125.79 o 
   5   8   8      391.14      423.09     18.18 o 
   6   8   8       66.19      100.21     12.93 o 
   7   8   8       23.52       17.63     16.03 o 
   8   8   8      856.35      754.19     37.38 o 
   9   8   8       46.12      101.84     22.65 o 
  10   8   8       96.26      131.12     25.70 o 
  11   8   8        1.11       29.59     25.43 o 
 -11   9   8        9.27       -2.61     49.83 o 
 -10   9   8      421.54      385.44     25.80 o 
  -9   9   8        7.54       17.32     14.82 o 
  -8   9   8       57.87       47.85     14.38 o 
  -7   9   8      138.88      148.65     16.69 o 
  -6   9   8     1254.01     1259.71     54.71 o 
  -5   9   8      129.38      112.03     16.17 o 
  -4   9   8      996.80     1007.76     38.79 o 
  -3   9   8       95.59       88.13     18.33 o 
  -2   9   8     5053.90     5328.29     96.19 o 
  -1   9   8       28.04       56.71     16.78 o 
   0   9   8        2.56       17.21     11.89 o 
   1   9   8       11.24       40.58     11.50 o 
   2   9   8     3454.85     3424.79     99.40 o 
   3   9   8      197.34      276.73     17.74 o 
   4   9   8       26.50       30.29     18.10 o 
   5   9   8        3.73       22.68     10.98 o 
   6   9   8     2800.84     2690.95     54.21 o 
   7   9   8       40.52       68.59     20.01 o 
   8   9   8      144.10      135.48     22.64 o 
   9   9   8       61.82       78.29     22.69 o 
  10   9   8      350.63      455.06     36.34 o 
 -11  10   8        4.24       38.37     40.02 o 
 -10  10   8       56.14       81.33     18.61 o 
  -9  10   8       37.69       51.79     16.70 o 
  -8  10   8      882.72      803.59     31.48 o 
  -7  10   8       23.55       36.52     14.00 o 
  -6  10   8       15.26        9.01     12.47 o 
  -5  10   8      361.24      363.34     41.16 o 
  -4  10   8     2658.58     2561.81     79.78 o 
  -3  10   8       65.67       59.83     23.50 o 
  -2  10   8        0.98       27.11     16.42 o 
  -1  10   8      100.13      118.16     28.51 o 
   0  10   8     5120.46     4970.77     73.77 o 
   1  10   8      348.22      381.66     25.17 o 
   2  10   8        6.98       45.35     11.87 o 
   3  10   8      268.83      251.68     21.94 o 
   4  10   8     4514.20     4256.88     88.40 o 
   5  10   8       88.71      148.77     21.16 o 
   6  10   8       49.30       59.33     15.24 o 
   7  10   8        5.26        1.83     17.55 o 
   8  10   8     1003.95     1061.58     46.00 o 
   9  10   8        1.12       23.48     44.21 o 
  10  10   8      136.15      166.33     82.49 o 
 -10  11   8      228.39      250.49     24.85 o 
  -9  11   8        4.57       25.19     16.34 o 
  -8  11   8       78.83       93.47     16.27 o 
  -7  11   8      280.03      281.39     20.86 o 
  -6  11   8     1460.30     1461.84     75.51 o 
  -5  11   8      267.58      287.98     26.75 o 
  -4  11   8       45.39       45.71     18.03 o 
  -3  11   8      571.00      586.22     38.02 o 
  -2  11   8     2352.07     2106.08     57.09 o 
  -1  11   8      311.46      289.14     25.16 o 
   0  11   8        0.13        9.70     10.21 o 
   1  11   8      437.94      391.16     25.39 o 
   2  11   8     2463.14     2387.12     62.10 o 
   3  11   8      781.17      780.68     76.56 o 
   4  11   8      397.01      413.36     27.19 o 
   5  11   8      187.05      193.77     21.81 o 
   6  11   8     1403.83     1357.00    109.04 o 
   7  11   8      142.61      169.26     43.21 o 
   8  11   8       82.09       74.55     29.30 o 
   9  11   8       84.73      108.38     25.16 o 
  -9  12   8      166.74      192.49     21.58 o 
  -8  12   8      317.54      332.55     27.78 o 
  -7  12   8       23.42       30.55     14.24 o 
  -6  12   8       53.63       60.96     22.98 o 
  -5  12   8      292.08      373.59     29.71 o 
  -4  12   8      643.77      565.20     55.59 o 
  -3  12   8      440.10      421.20     28.86 o 
  -2  12   8        1.50       -8.58     17.17 o 
  -1  12   8     1722.65     1672.36     40.97 o 
   0  12   8     1234.14     1132.99     36.90 o 
   1  12   8     1268.87     1227.00     51.27 o 
   2  12   8       33.45       29.59     15.74 o 
   3  12   8      498.87      442.89     29.44 o 
   4  12   8      968.36      970.73     46.48 o 
   5  12   8      818.27      724.52     37.73 o 
   6  12   8       42.24       63.23     19.62 o 
   7  12   8      280.14      315.57     29.63 o 
   8  12   8      255.50      290.45     41.59 o 
  -9  13   8       29.74       54.67     37.93 o 
  -8  13   8        6.90       13.82     13.88 o 
  -7  13   8      506.59      516.20     51.53 o 
  -6  13   8      235.46      204.88     26.73 o 
  -5  13   8      398.39      391.20     30.64 o 
  -4  13   8       59.74       50.20     19.59 o 
  -3  13   8     1217.08     1065.84     44.56 o 
  -2  13   8      250.71      220.63     24.43 o 
  -1  13   8      769.66      776.71     33.02 o 
   0  13   8        1.47      -19.51     14.43 o 
   1  13   8      788.50      722.25     51.58 o 
   2  13   8      715.87      700.28     36.23 o 
   3  13   8      916.26      835.81     39.54 o 
   4  13   8      106.95      127.01     20.56 o 
   5  13   8      263.59      288.69     27.26 o 
   6  13   8      228.25      223.79     26.30 o 
   7  13   8      566.44      543.77     63.70 o 
  -8  14   8       40.87       56.42     34.53 o 
  -7  14   8       71.47       77.43     36.80 o 
  -6  14   8       17.20       21.39     20.96 o 
  -5  14   8      407.40      507.27     48.18 o 
  -4  14   8       70.03       29.39     34.53 o 
  -3  14   8      449.99      376.00     30.00 o 
  -2  14   8        0.27        9.10     17.68 o 
  -1  14   8      261.06      305.93     26.74 o 
   0  14   8       34.60       44.70     20.62 o 
   1  14   8      595.63      593.84     33.80 o 
   2  14   8       15.38       37.95     17.47 o 
   3  14   8      376.55      392.15     29.90 o 
   4  14   8       24.46       61.85     23.02 o 
   5  14   8      686.08      662.61     39.03 o 
   6  14   8        0.74        6.36     21.97 o 
   7  14   8      118.33       83.73     26.26 o 
  -7  15   8      287.51      331.17     50.14 o 
  -6  15   8        0.57       25.77     22.10 o 
  -5  15   8      123.27      115.79     36.23 o 
  -4  15   8        0.15       -6.98     19.19 o 
  -3  15   8      758.57      790.10     73.55 o 
  -2  15   8       28.01       46.05     36.01 o 
  -1  15   8      395.82      304.23     38.89 o 
   0  15   8       67.92       64.35     26.25 o 
   1  15   8      429.92      543.58     34.06 o 
   2  15   8       17.92       53.31     18.22 o 
   3  15   8      519.15      569.06     73.59 o 
   4  15   8        0.62        6.01     30.74 o 
   5  15   8      125.50      144.90     26.23 o 
   6  15   8       10.39       13.86     23.79 o 
  -6  16   8        1.57       19.36     32.18 o 
  -5  16   8      150.56      160.09     27.19 o 
  -4  16   8      122.75      147.95     26.12 o 
  -3  16   8      211.54      198.56     33.13 o 
  -2  16   8        6.71        7.79     20.10 o 
  -1  16   8      299.97      239.44     39.76 o 
   0  16   8      234.27      221.91     36.71 o 
   1  16   8      343.48      342.73     30.94 o 
   2  16   8        4.35        9.09     25.55 o 
   3  16   8      287.48      279.88     29.90 o 
   4  16   8      123.36      155.00     26.59 o 
   5  16   8      284.70      348.17     51.01 o 
  -4  17   8        0.64       -6.19     34.53 o 
  -3  17   8       65.85       65.11     25.27 o 
  -2  17   8      570.72      602.00     56.94 o 
  -1  17   8      100.07       78.39     34.01 o 
   0  17   8        3.48      -12.12     29.38 o 
   1  17   8      113.23      109.08     36.71 o 
   2  17   8      368.33      390.94     43.07 o 
   3  17   8      168.92      221.30     43.60 o 
 -13   0   9      191.63      212.76     47.35 o 
 -11   0   9        0.09      -13.08     26.86 o 
  -9   0   9     1441.88     1465.32     74.38 o 
  -7   0   9       50.42       42.90     24.15 o 
  -3   0   9      208.27      201.86     24.41 o 
  -1   0   9     9202.06     8924.23    129.36 o 
   1   0   9     2459.77     2513.90     59.03 o 
   3   0   9     1686.92     1579.11     63.48 o 
   5   0   9     2256.25     2385.06     83.71 o 
   7   0   9      423.95      423.86     39.41 o 
   9   0   9     1026.03     1036.23     62.26 o 
  11   0   9      172.01      223.57     39.59 o 
 -13   1   9        3.26       -9.54     24.48 o 
 -12   1   9       30.59       13.34     20.99 o 
 -11   1   9      708.60      666.68     45.47 o 
 -10   1   9       64.35       87.98     21.92 o 
  -9   1   9        3.99       -8.53     18.37 o 
  -8   1   9      497.20      420.50     28.79 o 
  -7   1   9     2376.79     2454.00     63.14 o 
  -6   1   9        0.68        8.45     13.68 o 
  -5   1   9        0.78       35.54     16.18 o 
  -4   1   9      187.29      195.02     18.14 o 
  -3   1   9     3020.20     2801.40     58.42 o 
  -2   1   9      433.00      341.98     29.95 o 
  -1   1   9      840.60      962.45     24.28 o 
   0   1   9     2470.21     2661.64     37.12 o 
   1   1   9     5778.86     5859.50     64.44 o 
   2   1   9     1114.33     1148.78     21.75 o 
   3   1   9      928.16      872.62     23.48 o 
   4   1   9       17.61       14.41     15.70 o 
   5   1   9     4036.99     4024.50     81.33 o 
   6   1   9      168.44      158.37     20.75 o 
   7   1   9     1667.63     1612.63     49.94 o 
   8   1   9       72.46       82.11     19.57 o 
   9   1   9      671.66      694.12     37.05 o 
  10   1   9      216.27      229.67     25.89 o 
  11   1   9      394.00      406.14     33.15 o 
 -12   2   9       14.27       68.67     36.10 o 
 -11   2   9        0.25       -3.14     19.92 o 
 -10   2   9      131.60      121.44     22.27 o 
  -9   2   9      987.71      961.46     44.34 o 
  -8   2   9      299.92      303.49     26.33 o 
  -7   2   9      107.89      122.01     18.57 o 
  -6   2   9      616.36      550.12     29.50 o 
  -5   2   9     4019.17     3954.76    113.27 o 
  -4   2   9     1685.41     1517.59     57.07 o 
  -3   2   9      595.92      541.41     24.97 o 
  -2   2   9      645.84      588.14     24.39 o 
  -1   2   9     6829.64     6461.81     81.42 o 
   0   2   9     6120.39     6209.80     68.42 o 
   1   2   9      977.77      971.37     20.38 o 
   2   2   9       34.20       34.52     15.00 o 
   3   2   9     4451.27     4239.22     68.94 o 
   4   2   9     2529.64     2581.12    136.90 o 
   5   2   9      536.97      552.69     29.01 o 
   6   2   9        0.40        2.81     16.46 o 
   7   2   9      720.03      650.16     46.78 o 
   8   2   9      580.21      525.07     32.48 o 
   9   2   9      683.41      653.50     30.78 o 
  10   2   9        0.19       -3.91     19.02 o 
  11   2   9      183.30      239.48     29.35 o 
  12   2   9      225.93      261.67     47.61 o 
 -12   3   9      192.07      208.65     28.94 o 
 -11   3   9      166.13      134.17     44.47 o 
 -10   3   9      231.75      279.73     62.17 o 
  -9   3   9        3.32        0.38     16.15 o 
  -8   3   9     1144.02     1111.16     44.16 o 
  -7   3   9      332.09      363.97     26.66 o 
  -6   3   9     1142.12     1088.10     40.78 o 
  -5   3   9      197.68      195.89     27.55 o 
  -4   3   9     1825.43     1628.10    101.45 o 
  -3   3   9     2206.44     2046.26     49.72 o 
  -2   3   9     3703.46     3551.67     66.93 o 
  -1   3   9      588.54      605.54     20.27 o 
   0   3   9     1602.59     1548.23     27.75 o 
   1   3   9     3285.03     3581.11     45.43 o 
   2   3   9     9269.10     9757.90    116.83 o 
   3   3   9     1478.86     1596.61     33.78 o 
   4   3   9      152.89      119.15     18.88 o 
   5   3   9      235.47      205.25     27.34 o 
   6   3   9     3362.44     3278.96     72.94 o 
   7   3   9      232.45      223.25     23.55 o 
   8   3   9        0.65       15.49     18.27 o 
   9   3   9      206.00      225.29     20.18 o 
  10   3   9      850.60      891.09     43.15 o 
  11   3   9      203.16      183.26     27.21 o 
  12   3   9        1.37        4.80     34.79 o 
 -12   4   9      121.97      161.74     28.03 o 
 -11   4   9       15.66      -27.45     18.30 o 
 -10   4   9      450.77      439.15     32.90 o 
  -9   4   9      100.18      115.37     22.10 o 
  -8   4   9     1418.60     1594.53    104.02 o 
  -7   4   9        5.80        9.48     16.60 o 
  -6   4   9     2296.34     2252.51     60.24 o 
  -5   4   9      659.71      659.33     32.21 o 
  -4   4   9     6083.54     5961.55    103.39 o 
  -3   4   9      150.96      161.51     18.27 o 
  -2   4   9     1706.79     1611.43     34.01 o 
  -1   4   9      793.31      841.04     23.56 o 
   0   4   9    12882.19    13063.82    126.98 o 
   1   4   9       42.17       67.61      9.67 o 
   2   4   9     1668.76     1635.16     34.80 o 
   3   4   9      590.18      615.07     29.66 o 
   4   4   9     7556.32     7847.07    100.40 o 
   5   4   9       37.02       71.77     17.52 o 
   6   4   9       64.97       85.72     19.21 o 
   7   4   9       17.04        6.75     16.91 o 
   8   4   9     2406.83     2185.15    112.83 o 
   9   4   9       44.69       58.34     16.10 o 
  10   4   9       24.43       22.50     16.56 o 
  11   4   9        3.46       18.48     22.32 o 
 -12   5   9      185.44      216.56     31.42 o 
 -11   5   9        1.80      -14.82     25.37 o 
 -10   5   9      467.40      461.34     47.43 o 
  -9   5   9      116.20       78.48     25.03 o 
  -8   5   9      452.42      450.13     31.66 o 
  -7   5   9       12.31       10.64     16.93 o 
  -6   5   9     1004.42      919.86     38.38 o 
  -5   5   9       23.09       26.29     15.70 o 
  -4   5   9     1130.79     1045.06     37.56 o 
  -3   5   9        0.63       27.17     13.95 o 
  -2   5   9     5071.87     4971.73     69.77 o 
  -1   5   9      122.59      106.19     12.49 o 
   0   5   9      342.80      347.68     14.28 o 
   1   5   9        0.21       30.22      8.91 o 
   2   5   9     4541.11     4655.71     94.66 o 
   3   5   9      227.95      258.21     15.85 o 
   4   5   9     1350.92     1246.71     31.31 o 
   5   5   9      127.07      118.05     20.49 o 
   6   5   9     4851.15     4950.78    233.21 o 
   7   5   9       10.18       35.42     17.34 o 
   8   5   9       18.45       12.82     14.35 o 
   9   5   9      102.76       86.54     17.53 o 
  10   5   9     1027.51     1070.28     38.15 o 
  11   5   9        1.73       40.19     24.06 o 
 -12   6   9       86.90      118.66     56.24 o 
 -11   6   9        5.02      -23.52     21.38 o 
 -10   6   9      322.90      317.34     50.92 o 
  -9   6   9      297.49      345.48     29.92 o 
  -8   6   9      602.09      559.67     54.50 o 
  -7   6   9        2.09       24.44     16.53 o 
  -6   6   9     1063.79     1115.67     43.60 o 
  -5   6   9      459.97      499.93     21.61 o 
  -4   6   9     1170.04     1201.36     30.81 o 
  -3   6   9      373.91      403.05     15.53 o 
  -2   6   9     2982.91     2997.23     60.06 o 
  -1   6   9      636.43      669.87     17.39 o 
   0   6   9     3221.63     3042.88     36.29 o 
   1   6   9      664.46      671.28     15.54 o 
   2   6   9      559.51      551.69     21.18 o 
   3   6   9      165.27      155.77     14.37 o 
   4   6   9     3334.48     3414.43     57.33 o 
   5   6   9      761.87      805.80     26.66 o 
   6   6   9        4.86       -2.42     15.51 o 
   7   6   9      144.86      117.27     22.48 o 
   8   6   9     1527.75     1523.24     41.37 o 
   9   6   9       46.97       78.42     20.64 o 
  10   6   9       11.35       41.51     17.48 o 
  11   6   9       56.06       62.48     26.26 o 
 -11   7   9       84.36       96.01     25.80 o 
 -10   7   9       57.96       56.24     21.97 o 
  -9   7   9       10.49       -2.70     31.65 o 
  -8   7   9      515.60      476.92     70.54 o 
  -7   7   9      820.91      845.62     45.34 o 
  -6   7   9     1582.00     1522.57     38.49 o 
  -5   7   9      200.41      206.34     16.12 o 
  -4   7   9      369.46      354.10     17.80 o 
  -3   7   9     1035.43     1178.81     29.66 o 
  -2   7   9     1870.32     1654.52     29.42 o 
  -1   7   9      229.46      239.35     15.86 o 
   0   7   9      754.64      714.65     16.84 o 
   1   7   9     1949.30     1832.40    106.32 o 
   2   7   9     3642.68     3512.58     57.22 o 
   3   7   9      290.66      313.04     17.77 o 
   4   7   9        4.94       20.08     11.93 o 
   5   7   9      240.06      244.04     17.86 o 
   6   7   9     1071.57     1151.11     41.49 o 
   7   7   9      210.41      219.18     21.36 o 
   8   7   9        5.63       11.56     14.26 o 
   9   7   9      148.53      136.51     19.32 o 
  10   7   9      296.19      265.00     29.33 o 
  11   7   9       89.67      186.95     41.59 o 
 -11   8   9       12.59      -35.71     24.15 o 
 -10   8   9       31.27       54.62     30.61 o 
  -9   8   9      250.84      219.27     27.61 o 
  -8   8   9      150.10      182.78     18.06 o 
  -7   8   9       29.86       22.78     12.35 o 
  -6   8   9      109.26      110.83     14.40 o 
  -5   8   9     2211.56     2309.05     66.75 o 
  -4   8   9     2053.55     1838.47     40.13 o 
  -3   8   9       30.45       33.37     13.67 o 
  -2   8   9      178.55      166.49     12.93 o 
  -1   8   9     1749.22     1744.32     36.88 o 
   0   8   9      453.04      438.95     15.33 o 
   1   8   9      928.31      881.76     47.69 o 
   2   8   9      120.97      124.25     18.78 o 
   3   8   9     1453.74     1498.69     35.78 o 
   4   8   9      401.04      469.98     22.21 o 
   5   8   9      793.82      789.23     27.57 o 
   6   8   9        0.21       -8.88     12.40 o 
   7   8   9      819.17      848.73     31.46 o 
   8   8   9       83.64      103.28     21.21 o 
   9   8   9      216.96      244.46     48.92 o 
  10   8   9       36.46       30.42     24.36 o 
 -11   9   9      256.13      318.26     52.58 o 
 -10   9   9        1.43       24.54     35.36 o 
  -9   9   9        0.50       19.07     14.64 o 
  -8   9   9        8.19       -1.21     12.49 o 
  -7   9   9      934.12     1014.37     33.97 o 
  -6   9   9       16.31       14.55     12.45 o 
  -5   9   9      148.95      166.89     21.66 o 
  -4   9   9      133.82      149.64     14.30 o 
  -3   9   9     3009.08     2878.59     51.43 o 
  -2   9   9      464.91      412.44     38.37 o 
  -1   9   9      324.72      289.25     23.98 o 
   0   9   9       10.19       12.01     17.29 o 
   1   9   9     2377.66     2263.46    130.05 o 
   2   9   9      137.02      216.85     21.21 o 
   3   9   9      769.19      758.88     26.34 o 
   4   9   9      292.95      248.25     18.74 o 
   5   9   9     1828.37     1766.84     52.85 o 
   6   9   9       25.87       81.73     18.99 o 
   7   9   9      745.20      721.77     43.90 o 
   8   9   9       14.25       26.96     18.39 o 
   9   9   9      359.69      370.89     31.59 o 
  10   9   9       13.10       86.35     51.79 o 
 -10  10   9       30.55       55.13     19.66 o 
  -9  10   9      442.68      467.99     27.24 o 
  -8  10   9        0.03       25.16     16.43 o 
  -7  10   9      118.04      100.05     15.75 o 
  -6  10   9      217.26      196.39     18.24 o 
  -5  10   9     2096.46     1909.59     44.37 o 
  -4  10   9       47.02       86.44     25.92 o 
  -3  10   9      403.59      347.54     25.53 o 
  -2  10   9       17.94       11.79     15.71 o 
  -1  10   9     3452.95     3495.73     74.69 o 
   0  10   9       81.53      105.72     15.75 o 
   1  10   9      275.96      301.30     23.68 o 
   2  10   9        1.22       -1.25     22.41 o 
   3  10   9     2811.80     2897.91     81.92 o 
   4  10   9      191.01      219.98     22.61 o 
   5  10   9      897.33      942.28     39.74 o 
   6  10   9        1.70       -4.85     13.68 o 
   7  10   9     1075.76     1029.19     80.05 o 
   8  10   9       27.48       62.60     32.48 o 
   9  10   9      379.40      433.46     45.30 o 
 -10  11   9       19.18       55.63     39.59 o 
  -9  11   9        0.68        0.72     16.01 o 
  -8  11   9       62.51       96.99     17.51 o 
  -7  11   9      719.38      708.16     30.30 o 
  -6  11   9      287.75      312.67     36.60 o 
  -5  11   9       39.16       67.32     22.26 o 
  -4  11   9      200.09      181.27     23.00 o 
  -3  11   9     2446.96     2301.50     80.31 o 
  -2  11   9      690.49      729.39     34.84 o 
  -1  11   9      427.80      397.03     26.89 o 
   0  11   9      300.76      279.68     24.00 o 
   1  11   9      933.16      926.80     54.85 o 
   2  11   9     1279.06     1184.04     43.20 o 
   3  11   9      863.21      797.22     36.56 o 
   4  11   9        8.99       -8.65     38.19 o 
   5  11   9     1111.69     1059.70     82.40 o 
   6  11   9      339.66      353.14     69.23 o 
   7  11   9      462.58      465.62     45.78 o 
   8  11   9       19.18       24.76     29.04 o 
   9  11   9      144.50      183.20     40.98 o 
  -9  12   9      160.58      160.66     21.57 o 
  -8  12   9      123.87      138.89     19.66 o 
  -7  12   9        7.07       28.78     14.68 o 
  -6  12   9      147.31      143.39     17.55 o 
  -5  12   9      609.54      540.61     49.61 o 
  -4  12   9      556.54      536.52     73.85 o 
  -3  12   9        4.47      -10.59     17.48 o 
  -2  12   9      249.23      257.48     46.17 o 
  -1  12   9     1142.33     1129.23     33.92 o 
   0  12   9     1025.61      966.91     39.95 o 
   1  12   9      215.77      203.77     21.85 o 
   2  12   9      108.47      133.14     19.76 o 
   3  12   9      490.00      495.00     31.04 o 
   4  12   9     1061.48     1049.63     43.90 o 
   5  12   9      470.16      501.36     32.20 o 
   6  12   9       18.95        7.53     18.12 o 
   7  12   9      223.61      293.94     41.07 o 
   8  12   9      442.97      380.00     47.78 o 
  -8  13   9      144.34      147.84     21.33 o 
  -7  13   9      161.94      168.74     20.13 o 
  -6  13   9      411.01      457.35     25.66 o 
  -5  13   9        0.04      -22.96     30.52 o 
  -4  13   9      514.63      520.59     34.88 o 
  -3  13   9      234.09      260.76     36.84 o 
  -2  13   9     1029.87     1048.03     57.11 o 
  -1  13   9        2.51       15.21     17.05 o 
   0  13   9      179.76      161.58     20.79 o 
   1  13   9      475.83      416.26     28.90 o 
   2  13   9      991.85      941.88     41.77 o 
   3  13   9      226.25      227.71     24.44 o 
   4  13   9       71.64       47.71     24.68 o 
   5  13   9       98.74      115.76     26.20 o 
   6  13   9      599.57      587.20     37.64 o 
   7  13   9       18.54        3.58     31.22 o 
  -7  14   9        1.23       16.88     17.09 o 
  -6  14   9      208.53      197.06     40.81 o 
  -5  14   9       30.16       46.08     21.51 o 
  -4  14   9      648.90      614.06     38.19 o 
  -3  14   9        0.39        3.68     19.04 o 
  -2  14   9      255.21      290.28     36.53 o 
  -1  14   9       24.02       10.55     24.41 o 
   0  14   9      917.69      906.36     40.68 o 
   1  14   9        2.82       -5.41     21.71 o 
   2  14   9       16.75        1.07     16.23 o 
   3  14   9       18.88       44.50     18.96 o 
   4  14   9     1235.55     1307.03     52.12 o 
   5  14   9        0.66       34.93     20.16 o 
   6  14   9        4.32       12.20     32.26 o 
  -6  15   9      238.77      209.97     30.74 o 
  -5  15   9        8.90       14.42     22.27 o 
  -4  15   9      195.35      235.62     29.22 o 
  -3  15   9       10.69       40.55     19.78 o 
  -2  15   9      602.43      629.66     37.90 o 
  -1  15   9       52.36       76.38     28.77 o 
   0  15   9       46.78       50.49     26.94 o 
   1  15   9       12.19       51.09     19.11 o 
   2  15   9      604.10      615.92     37.29 o 
   3  15   9        4.32        8.99     18.91 o 
   4  15   9       12.25       11.32     19.66 o 
   5  15   9       10.58       37.78     23.31 o 
  -5  16   9       74.48       89.64     42.12 o 
  -4  16   9      162.76      166.79     42.29 o 
  -3  16   9        1.09      -17.67     20.35 o 
  -2  16   9       66.31       82.57     30.26 o 
  -1  16   9      235.72      261.50     39.24 o 
   0  16   9      417.39      428.13     48.57 o 
   1  16   9       21.61       17.63     20.80 o 
   2  16   9       60.23      102.99     23.72 o 
   3  16   9      103.09      138.98     26.94 o 
   4  16   9      439.50      451.38     38.38 o 
  -3  17   9      411.88      505.47     52.14 o 
   2  17   9      343.12      302.66     50.05 o 
 -12   0  10        5.81       58.86     35.58 o 
 -10   0  10      553.67      630.69     53.45 o 
  -8   0  10       11.65        0.35     25.11 o 
  -6   0  10     1930.39     1861.28     77.17 o 
  -4   0  10     2745.64     2225.49     76.38 o 
  -2   0  10     3998.67     3848.64    100.45 o 
   0   0  10     5132.25     5522.55     90.43 o 
   2   0  10     3553.16     3691.80     66.16 o 
   4   0  10     2564.94     2473.48     86.67 o 
   6   0  10     1074.35     1013.82     58.07 o 
   8   0  10     1640.54     1696.13     77.52 o 
  10   0  10        9.87       59.99     28.77 o 
 -12   1  10      277.73      298.58     33.35 o 
 -11   1  10       45.86       89.07     61.73 o 
 -10   1  10      163.69      173.89     25.41 o 
  -9   1  10       98.16       65.75     20.77 o 
  -8   1  10     1274.02     1358.66     49.72 o 
  -7   1  10      285.83      272.39     24.87 o 
  -6   1  10      610.97      653.62     33.28 o 
  -5   1  10      183.98      203.15     20.81 o 
  -4   1  10     2255.28     1868.78     69.41 o 
  -3   1  10      177.43      181.67     17.57 o 
  -2   1  10     3976.37     4023.30     92.38 o 
  -1   1  10       65.49       71.09     10.27 o 
   0   1  10     1846.02     1787.38     30.28 o 
   1   1  10     1765.46     1834.33     34.60 o 
   2   1  10     3292.98     3304.83    105.22 o 
   3   1  10       13.29       30.87     16.58 o 
   4   1  10     2594.56     2579.93     62.74 o 
   5   1  10      129.61      105.83     19.67 o 
   6   1  10     2394.40     2375.82     62.58 o 
   7   1  10        3.18      -10.13     20.40 o 
   8   1  10       71.07       51.85     37.10 o 
   9   1  10      182.54      168.01     24.97 o 
  10   1  10      741.06      741.98     40.70 o 
  11   1  10        2.08       -1.45     22.94 o 
 -12   2  10       16.85      -30.93     20.62 o 
 -11   2  10      109.86      139.89     26.05 o 
 -10   2  10      429.82      446.15     33.42 o 
  -9   2  10      458.00      491.94     41.98 o 
  -8   2  10      471.31      498.52     32.63 o 
  -7   2  10      185.01      141.06     21.43 o 
  -6   2  10     1243.91     1178.30     43.10 o 
  -5   2  10     1177.22     1275.02     42.67 o 
  -4   2  10     1836.59     1626.70    179.23 o 
  -3   2  10       89.45       52.43     15.44 o 
  -2   2  10     2106.73     2072.54     82.23 o 
  -1   2  10     3214.63     3429.12     53.06 o 
   0   2  10     4654.35     4525.81     55.65 o 
   1   2  10       66.86       59.83     10.13 o 
   2   2  10     2270.01     2146.59     61.26 o 
   3   2  10     2583.28     2767.42     90.77 o 
   4   2  10     2100.47     2294.16     58.69 o 
   5   2  10       19.17       22.70     16.73 o 
   6   2  10      553.00      519.46     30.77 o 
   7   2  10      663.28      677.11     59.34 o 
   8   2  10      455.55      410.45     29.59 o 
   9   2  10       20.19       35.77     19.98 o 
  10   2  10       58.10       43.16     20.83 o 
  11   2  10      261.21      297.37     31.87 o 
 -12   3  10       52.42       57.19     24.04 o 
 -11   3  10      245.04      276.59     57.68 o 
 -10   3  10       10.22       -1.20     19.01 o 
  -9   3  10      206.23      203.58     25.60 o 
  -8   3  10      261.99      243.78     25.56 o 
  -7   3  10      825.35      932.80    105.46 o 
  -6   3  10      335.46      281.82     24.76 o 
  -5   3  10      244.94      289.18     24.18 o 
  -4   3  10      741.01      679.02     52.10 o 
  -3   3  10     5638.16     5452.00    225.49 o 
  -2   3  10      451.91      366.14     25.10 o 
  -1   3  10       14.07       32.20     14.30 o 
   0   3  10     2822.96     2800.47     40.57 o 
   1   3  10     7258.61     7489.11    116.54 o 
   2   3  10     3583.14     3511.09     74.26 o 
   3   3  10      148.81      187.06     15.51 o 
   4   3  10       75.58       31.24     21.23 o 
   5   3  10     4389.74     4470.29    193.27 o 
   6   3  10      762.33      688.47     33.96 o 
   7   3  10      483.49      476.98     31.83 o 
   8   3  10      153.36      143.69     23.00 o 
   9   3  10     1090.23     1042.79     68.01 o 
  10   3  10      322.18      340.40     31.01 o 
  11   3  10       67.44       52.27     23.98 o 
 -12   4  10        3.91       31.96     32.00 o 
 -11   4  10       73.21       54.52     39.11 o 
 -10   4  10       36.75       25.16     20.73 o 
  -9   4  10      719.23      665.80     37.62 o 
  -8   4  10       24.23       -2.59     17.70 o 
  -7   4  10      520.24      486.97     31.28 o 
  -6   4  10      501.79      502.27     30.02 o 
  -5   4  10     5556.39     5377.95    101.70 o 
  -4   4  10       73.86       77.48     17.89 o 
  -3   4  10        6.44        2.88     13.97 o 
  -2   4  10      271.74      219.60     15.81 o 
  -1   4  10    10957.31    10817.85    126.88 o 
   0   4  10      222.24      251.52     13.57 o 
   1   4  10       30.48       69.67     21.10 o 
   2   4  10      132.88      155.54     14.60 o 
   3   4  10     5820.15     5697.89     89.03 o 
   4   4  10      397.23      413.01     26.39 o 
   5   4  10       24.30       42.15     17.94 o 
   6   4  10       13.64       -7.92     16.61 o 
   7   4  10     2267.35     2329.70     79.04 o 
   8   4  10       12.29       30.40     18.96 o 
   9   4  10      207.36      204.42     20.77 o 
  10   4  10        5.86        6.00     16.93 o 
  11   4  10      328.59      423.84     45.69 o 
 -12   5  10        1.58       71.94     40.28 o 
 -11   5  10      383.65      448.01     37.18 o 
 -10   5  10        1.46      -18.67     27.51 o 
  -9   5  10       46.35       28.27     20.33 o 
  -8   5  10        6.10       -3.90     17.30 o 
  -7   5  10     1344.26     1346.04     52.80 o 
  -6   5  10       14.66        6.52     16.93 o 
  -5   5  10       31.30       34.68     17.73 o 
  -4   5  10      326.26      308.92     24.14 o 
  -3   5  10     4235.48     4028.82     90.52 o 
  -2   5  10       11.00       24.59     11.30 o 
  -1   5  10      346.18      359.37     30.61 o 
   0   5  10       18.18       33.04      9.84 o 
   1   5  10     7114.49     6946.92     92.46 o 
   2   5  10      256.02      237.55     16.59 o 
   3   5  10       70.03       84.44     13.43 o 
   4   5  10        6.87       17.11     16.39 o 
   5   5  10     4101.13     4054.77     84.38 o 
   6   5  10       58.08       63.40     19.26 o 
   7   5  10      490.31      454.86     30.74 o 
   8   5  10       11.59       -2.35     18.21 o 
   9   5  10     1182.57     1178.75     38.74 o 
  10   5  10        0.38       23.92     25.20 o 
  11   5  10      204.88      215.20     43.34 o 
 -11   6  10       96.88      115.18     27.49 o 
 -10   6  10       91.12       56.13     22.58 o 
  -9   6  10      375.32      361.23     32.05 o 
  -8   6  10        5.98        2.68     18.20 o 
  -7   6  10       48.79       59.40     19.77 o 
  -6   6  10      583.39      550.13     32.17 o 
  -5   6  10     1127.23     1102.19     42.52 o 
  -4   6  10      562.93      549.13     29.77 o 
  -3   6  10      207.42      245.90     20.31 o 
  -2   6  10        6.12       22.17     11.56 o 
  -1   6  10     4849.50     4392.40     65.27 o 
   0   6  10     1359.32     1223.57     42.19 o 
   1   6  10      108.20      170.84     15.57 o 
   2   6  10       41.04       78.23     13.29 o 
   3   6  10     4133.53     4102.89     65.44 o 
   4   6  10      441.04      447.62     21.06 o 
   5   6  10      202.94      247.12     23.24 o 
   6   6  10        6.00       14.42     16.91 o 
   7   6  10     1661.22     1605.86     52.05 o 
   8   6  10      159.78      161.27     19.89 o 
   9   6  10      103.52       82.74     17.59 o 
  10   6  10       38.89       76.50     18.65 o 
 -11   7  10      110.00       63.43     34.01 o 
 -10   7  10       17.38       34.58     22.21 o 
  -9   7  10       90.99       60.78     22.24 o 
  -8   7  10      405.53      369.68     30.76 o 
  -7   7  10     1203.48     1272.11     49.80 o 
  -6   7  10       10.16       10.84     16.59 o 
  -5   7  10      180.55      171.94     24.06 o 
  -4   7  10     1380.38     1312.92     33.82 o 
  -3   7  10     3390.91     3253.92     53.92 o 
  -2   7  10     1193.56     1135.56     28.81 o 
  -1   7  10        0.00        4.34      9.06 o 
   0   7  10     1244.77     1146.69     29.94 o 
   1   7  10     2443.52     2510.58     55.26 o 
   2   7  10     1391.63     1330.94     34.07 o 
   3   7  10       24.19       76.32     14.97 o 
   4   7  10      129.65      156.12     18.69 o 
   5   7  10      857.43      885.67     36.93 o 
   6   7  10      549.44      531.10     30.60 o 
   7   7  10       95.77      100.47     24.75 o 
   8   7  10       81.52       86.27     16.90 o 
   9   7  10      297.98      327.02     24.26 o 
  10   7  10      201.74      181.55     28.63 o 
 -11   8  10        2.14        0.00     40.11 o 
 -10   8  10      299.28      303.39     32.50 o 
  -9   8  10       81.96       90.68     22.88 o 
  -8   8  10      115.48      113.17     30.74 o 
  -7   8  10        3.29      -10.25     13.58 o 
  -6   8  10      795.50      789.38     29.36 o 
  -5   8  10      626.77      569.53     24.48 o 
  -4   8  10      137.22      120.22     13.62 o 
  -3   8  10       24.40       51.90     16.59 o 
  -2   8  10     1531.97     1480.07     39.22 o 
  -1   8  10     1376.58     1387.78     31.63 o 
   0   8  10     1078.70     1108.41     39.61 o 
   1   8  10      104.70      132.93     14.90 o 
   2   8  10      336.75      334.60     19.62 o 
   3   8  10     1062.18     1095.51     31.70 o 
   4   8  10     1524.26     1492.14     37.86 o 
   5   8  10       55.95       75.75     20.04 o 
   6   8  10      204.82      229.44     24.85 o 
   7   8  10      166.68      181.76     28.13 o 
   8   8  10      470.95      433.94     31.33 o 
   9   8  10       46.67       56.54     21.06 o 
  10   8  10       35.92       78.11     25.85 o 
 -10   9  10       83.18      132.20     56.42 o 
  -9   9  10        8.06        5.47     21.83 o 
  -8   9  10      465.34      457.97     25.82 o 
  -7   9  10       47.03       38.28     13.67 o 
  -6   9  10      806.13      837.19     30.31 o 
  -5   9  10       36.82       22.91     12.43 o 
  -4   9  10     1267.76     1294.45     35.09 o 
  -3   9  10       25.34       31.09     12.85 o 
  -2   9  10     1022.91     1011.86     29.08 o 
  -1   9  10        2.23       12.73     16.69 o 
   0   9  10     1072.63     1168.29     41.18 o 
   1   9  10      165.18      207.18     20.77 o 
   2   9  10     1687.80     1758.41     50.91 o 
   3   9  10      381.56      385.61     26.31 o 
   4   9  10      815.95      866.18     33.27 o 
   5   9  10        2.20       30.80     15.78 o 
   6   9  10     1937.95     1965.34     58.60 o 
   7   9  10        2.03       13.15     17.99 o 
   8   9  10      139.75      126.96     23.92 o 
   9   9  10        9.01       11.68     28.99 o 
 -10  10  10      129.98      143.79     45.69 o 
  -9  10  10        3.81       12.22     16.33 o 
  -8  10  10      177.91      190.48     22.37 o 
  -7  10  10       25.42        0.96     14.61 o 
  -6  10  10     1050.92     1032.68     35.81 o 
  -5  10  10        8.88       18.38     13.37 o 
  -4  10  10      695.87      703.46     29.05 o 
  -3  10  10      251.29      261.42     17.95 o 
  -2  10  10     1790.90     1702.25     42.44 o 
  -1  10  10      163.63      197.78     15.59 o 
   0  10  10     1043.67     1073.64     41.30 o 
   1  10  10        0.25        0.46     18.09 o 
   2  10  10      989.56      957.92     38.93 o 
   3  10  10       30.49       72.26     27.03 o 
   4  10  10     1431.28     1385.29     48.09 o 
   5  10  10        4.22       15.33     18.97 o 
   6  10  10      554.60      514.45     45.86 o 
   7  10  10       57.37      105.56     22.00 o 
   8  10  10      734.33      825.86     49.61 o 
   9  10  10        3.22       -2.99     25.80 o 
  -9  11  10       12.13       29.18     20.24 o 
  -8  11  10      339.62      386.66     25.35 o 
  -7  11  10      201.53      220.38     31.36 o 
  -6  11  10      315.38      322.74     22.11 o 
  -5  11  10        3.73       12.49     15.10 o 
  -4  11  10     1083.28     1000.37     66.00 o 
  -3  11  10      471.74      466.01     23.24 o 
  -2  11  10      521.47      464.67     42.81 o 
  -1  11  10      112.95      121.47     28.59 o 
   0  11  10      576.98      579.50     32.24 o 
   1  11  10     1147.30     1167.64     63.04 o 
   2  11  10     1228.56     1183.07     62.96 o 
   3  11  10      141.59      152.81     27.95 o 
   4  11  10      292.55      296.44     25.80 o 
   5  11  10      441.61      426.59     49.88 o 
   6  11  10      829.54      775.43     55.72 o 
   7  11  10        5.97      -13.60     24.68 o 
   8  11  10       43.60       29.56     30.69 o 
  -9  12  10      118.07      159.22     44.30 o 
  -8  12  10       63.77       79.71     23.67 o 
  -7  12  10       15.08       30.67     15.13 o 
  -6  12  10      252.63      245.11     20.72 o 
  -5  12  10      558.61      543.14     26.55 o 
  -4  12  10      167.11      169.87     26.08 o 
  -3  12  10       38.15       88.59     29.38 o 
  -2  12  10      537.82      540.34     32.60 o 
  -1  12  10      569.00      550.55     47.26 o 
   0  12  10      427.35      324.19     37.93 o 
   1  12  10        0.02      -21.69     14.46 o 
   2  12  10      405.47      375.84     40.20 o 
   3  12  10      763.76      705.90     37.32 o 
   4  12  10     1040.32     1011.43     52.06 o 
   5  12  10       79.13       67.36     19.92 o 
   6  12  10      102.48      116.06     30.00 o 
   7  12  10      355.37      362.30     44.21 o 
  -8  13  10      109.36      111.61     42.90 o 
  -7  13  10      333.24      387.73     27.74 o 
  -6  13  10       34.70       67.68     16.64 o 
  -5  13  10       74.90       86.76     18.04 o 
  -4  13  10      276.43      250.34     38.10 o 
  -3  13  10      879.95      804.15     40.84 o 
  -2  13  10       10.11       14.33     30.04 o 
  -1  13  10       42.38        7.06     24.15 o 
   0  13  10      145.74       82.93     18.29 o 
   1  13  10      661.84      729.40     37.89 o 
   2  13  10       86.29      119.97     25.77 o 
   3  13  10       26.80       55.09     18.48 o 
   4  13  10       37.10       43.07     18.46 o 
   5  13  10      809.83      809.42     41.74 o 
   6  13  10        7.47       -3.37     21.71 o 
  -7  14  10       31.66       51.32     19.81 o 
  -6  14  10        2.95       19.20     15.86 o 
  -5  14  10      772.29      794.62     35.97 o 
  -4  14  10       11.66       53.70     22.23 o 
  -3  14  10       86.62       94.71     29.04 o 
  -2  14  10        8.78        9.94     25.11 o 
  -1  14  10      839.17      837.25     59.73 o 
   0  14  10       36.04       55.81     18.09 o 
   1  14  10       29.83       32.56     16.80 o 
   2  14  10       13.98        1.04     18.75 o 
   3  14  10      922.26      962.68     45.01 o 
   4  14  10       45.18       50.15     20.93 o 
   5  14  10      105.20       90.34     23.20 o 
   6  14  10       11.71       29.38     35.40 o 
  -6  15  10       10.80       41.35     24.67 o 
  -5  15  10       14.91       24.76     33.22 o 
  -4  15  10        2.50       44.99     22.54 o 
  -3  15  10      674.63      611.78    102.45 o 
  -2  15  10       17.94       17.18     28.95 o 
  -1  15  10       12.06       16.39     25.37 o 
   0  15  10        1.73       40.11     26.25 o 
   1  15  10      453.50      439.90     32.35 o 
   2  15  10        5.89       33.80     25.64 o 
   3  15  10       29.04      -13.85     20.16 o 
   4  15  10       20.68       42.24     23.28 o 
   5  15  10      478.63      527.01     57.03 o 
  -4  16  10       28.23       48.66     36.10 o 
  -3  16  10        0.08       26.51     31.74 o 
  -2  16  10      144.21      104.90     35.84 o 
  -1  16  10      367.43      317.22     43.86 o 
   0  16  10       48.09       25.90     30.61 o 
   1  16  10        0.43       16.32     22.19 o 
   2  16  10      107.88      162.16     27.47 o 
   3  16  10      398.80      437.71     37.14 o 
 -11   0  11      361.87      357.76     46.82 o 
  -9   0  11      410.63      463.53     45.78 o 
  -7   0  11      598.52      575.40     47.00 o 
  -5   0  11     1996.03     1876.36     76.03 o 
  -3   0  11      433.40      430.22     33.57 o 
  -1   0  11     9744.45     9260.59    302.48 o 
   1   0  11     3244.11     3158.42     94.61 o 
   3   0  11     3873.85     3882.65    115.97 o 
   5   0  11      398.55      333.26     38.37 o 
   7   0  11     3312.64     3078.79    108.47 o 
   9   0  11        0.13       62.43     28.43 o 
  11   0  11      396.35      455.60     52.84 o 
 -12   1  11        7.92       11.62     43.95 o 
 -11   1  11      210.72      269.66     30.38 o 
 -10   1  11        1.41       -7.65     18.68 o 
  -9   1  11      378.68      366.44     30.23 o 
  -8   1  11      255.05      256.95     35.18 o 
  -7   1  11      558.02      581.92     33.54 o 
  -6   1  11        8.70        3.23     16.37 o 
  -5   1  11      860.18      907.80     61.65 o 
  -4   1  11      216.74      203.91     20.98 o 
  -3   1  11     3358.98     2924.92    206.61 o 
  -2   1  11       14.53       48.97     14.82 o 
  -1   1  11      292.22      347.87     15.95 o 
   0   1  11     1278.60     1155.84     25.07 o 
   1   1  11     6285.16     6352.04     72.22 o 
   2   1  11        7.09       -5.84     15.39 o 
   3   1  11      105.71      106.02     35.53 o 
   4   1  11      209.64      181.16     43.03 o 
   5   1  11     3246.76     3168.23     98.05 o 
   6   1  11        2.50       22.91     17.79 o 
   7   1  11       74.71       51.57     19.65 o 
   8   1  11       35.42       38.02     31.09 o 
   9   1  11      959.80      951.19     44.14 o 
  10   1  11        2.85       -0.49     21.70 o 
  11   1  11       29.20       68.62     40.11 o 
 -12   2  11       21.48       43.60     25.91 o 
 -11   2  11      129.52      155.52     26.94 o 
 -10   2  11      215.74      230.48     28.01 o 
  -9   2  11      283.16      288.39     27.46 o 
  -8   2  11       50.09       58.61     18.58 o 
  -7   2  11      166.66      162.15     22.21 o 
  -6   2  11      742.43      731.24     41.64 o 
  -5   2  11     2684.34     2650.50     65.59 o 
  -4   2  11      108.66      108.86     18.10 o 
  -3   2  11       18.58       32.05     17.22 o 
  -2   2  11     2879.19     2891.52     50.27 o 
  -1   2  11     5142.08     5032.44     62.47 o 
   0   2  11      264.86      243.36     14.33 o 
   1   2  11      435.36      417.61     34.70 o 
   2   2  11     3688.91     3770.28     60.26 o 
   3   2  11     3470.25     3635.36     78.76 o 
   4   2  11      308.80      348.69     26.29 o 
   5   2  11       24.04       38.31     18.13 o 
   6   2  11      414.48      383.53     28.13 o 
   7   2  11      949.36      942.32     41.37 o 
   8   2  11      182.71      188.23     43.16 o 
   9   2  11        1.84       18.47     20.18 o 
  10   2  11      318.16      271.36     30.23 o 
  11   2  11      332.15      358.98     50.49 o 
 -12   3  11      112.52      181.45     45.86 o 
 -11   3  11       29.16       59.88     23.76 o 
 -10   3  11        4.25       16.87     20.20 o 
  -9   3  11      221.70      254.50     27.25 o 
  -8   3  11      447.81      449.37     31.89 o 
  -7   3  11      349.73      342.39     31.35 o 
  -6   3  11        0.12        4.75     16.60 o 
  -5   3  11        3.51       17.48     17.73 o 
  -4   3  11     2581.96     2480.26     66.05 o 
  -3   3  11     1273.43     1243.50     40.02 o 
  -2   3  11      226.45      223.92     15.88 o 
  -1   3  11      660.95      607.08     19.65 o 
   0   3  11     6903.38     6755.11     77.04 o 
   1   3  11     1894.02     1785.15     84.04 o 
   2   3  11     1439.92     1531.79     46.74 o 
   3   3  11       53.81       56.55     18.25 o 
   4   3  11     2707.68     2606.42     96.35 o 
   5   3  11     1385.58     1320.80     62.96 o 
   6   3  11      941.53      895.42     39.70 o 
   7   3  11       28.18       30.75     18.49 o 
   8   3  11      680.71      691.84     37.53 o 
   9   3  11      434.83      409.54     32.46 o 
  10   3  11      287.99      276.87     30.33 o 
  11   3  11        1.14      -12.38     33.57 o 
 -12   4  11        4.54      -49.70     33.13 o 
 -11   4  11        5.05       15.25     49.70 o 
 -10   4  11      476.28      508.50     36.58 o 
  -9   4  11        2.08       -2.42     19.65 o 
  -8   4  11       22.99       49.24     19.70 o 
  -7   4  11       49.85       41.80     18.99 o 
  -6   4  11     1755.21     1897.93     58.02 o 
  -5   4  11        3.96       14.51     16.79 o 
  -4   4  11      374.79      377.57     26.19 o 
  -3   4  11      106.31      113.47     17.50 o 
  -2   4  11     4937.26     4782.48     71.28 o 
  -1   4  11     1842.38     1759.07     33.05 o 
   0   4  11     1895.22     1853.49     33.28 o 
   1   4  11      112.24       83.42     13.45 o 
   2   4  11     4184.78     4209.67     66.34 o 
   3   4  11      586.38      582.01     30.63 o 
   4   4  11      574.19      638.86     33.27 o 
   5   4  11        7.26       10.70     18.44 o 
   6   4  11     2003.20     1948.84     58.20 o 
   7   4  11       22.64       44.01     20.53 o 
   8   4  11      672.21      678.62     37.55 o 
   9   4  11       12.64       12.66     16.65 o 
  10   4  11      231.99      237.36     29.34 o 
 -11   5  11        0.39       24.02     41.33 o 
 -10   5  11        0.76       16.88     20.85 o 
  -9   5  11        0.11       -0.32     20.11 o 
  -8   5  11     1340.16     1311.91     52.04 o 
  -7   5  11        0.09      -17.79     26.77 o 
  -6   5  11        1.83       20.67     18.92 o 
  -5   5  11      147.63      135.35     20.09 o 
  -4   5  11     2687.65     2504.30     63.35 o 
  -3   5  11        5.61       -0.52     12.90 o 
  -2   5  11      196.55      198.63     16.52 o 
  -1   5  11        1.21        5.22     11.34 o 
   0   5  11     3007.09     3002.55     44.99 o 
   1   5  11        3.77       48.09     12.43 o 
   2   5  11      417.99      464.41     21.79 o 
   3   5  11       22.89       23.73     12.86 o 
   4   5  11     4088.99     4076.75     85.89 o 
   5   5  11       53.11       80.90     21.19 o 
   6   5  11     1344.31     1338.62     48.24 o 
   7   5  11       51.11       52.36     19.88 o 
   8   5  11      752.78      757.66     39.28 o 
   9   5  11       18.05       19.57     19.27 o 
  10   5  11      432.18      427.81     36.35 o 
 -11   6  11       24.90       19.56     24.31 o 
 -10   6  11      370.13      431.81     45.30 o 
  -9   6  11       75.19      106.76     24.13 o 
  -8   6  11        0.39       -8.65     17.34 o 
  -7   6  11       26.49       39.78     19.65 o 
  -6   6  11     1513.91     1405.12     62.08 o 
  -5   6  11      246.16      273.53     25.35 o 
  -4   6  11      380.70      354.64     26.84 o 
  -3   6  11      163.83      195.71     18.84 o 
  -2   6  11     1463.26     1443.60     35.19 o 
  -1   6  11     1812.35     1810.60     38.86 o 
   0   6  11      303.38      292.44     19.81 o 
   1   6  11       65.26       47.50     15.09 o 
   2   6  11     3486.40     3221.94    154.00 o 
   3   6  11      235.76      258.49     18.05 o 
   4   6  11      711.15      739.76     34.89 o 
   5   6  11      142.73      154.87     22.25 o 
   6   6  11     1847.78     1735.51     54.96 o 
   7   6  11      180.71      154.58     23.46 o 
   8   6  11      389.38      390.53     24.75 o 
   9   6  11        4.62      -11.56     16.13 o 
  10   6  11      157.15      187.48     23.94 o 
 -11   7  11        8.57      -40.28     40.37 o 
 -10   7  11        2.60       -0.19     22.77 o 
  -9   7  11       90.98      124.81     25.41 o 
  -8   7  11      610.18      647.69     39.14 o 
  -7   7  11      320.39      370.44     30.96 o 
  -6   7  11        0.21      -18.14     17.04 o 
  -5   7  11      633.04      627.18     34.46 o 
  -4   7  11     2044.10     2061.42     58.32 o 
  -3   7  11      866.50      850.58     35.93 o 
  -2   7  11       22.44       23.86     16.70 o 
  -1   7  11     1811.83     1815.63     45.27 o 
   0   7  11      866.81      802.57     27.70 o 
   1   7  11     1342.45     1341.15     35.06 o 
   2   7  11     1436.47     1445.03     37.81 o 
   3   7  11        3.81       -9.48     12.16 o 
   4   7  11      784.11      811.47     36.65 o 
   5   7  11      514.47      539.83     31.78 o 
   6   7  11      205.69      222.78     33.79 o 
   7   7  11        0.15       -1.23     19.04 o 
   8   7  11      249.75      263.67     21.75 o 
   9   7  11      241.38      282.27     39.31 o 
  10   7  11      267.08      337.37     33.62 o 
 -10   8  11       18.17       55.24     25.97 o 
  -9   8  11       83.77       72.58     23.44 o 
  -8   8  11        4.61        3.05     21.23 o 
  -7   8  11      355.84      332.55     30.14 o 
  -6   8  11      358.93      351.38     36.10 o 
  -5   8  11     1417.20     1311.13     36.33 o 
  -4   8  11        2.70        0.38     12.21 o 
  -3   8  11      123.52      112.92     14.35 o 
  -2   8  11     1604.85     1512.62     35.54 o 
  -1   8  11     1249.70     1124.60     46.73 o 
   0   8  11      617.74      626.08     32.04 o 
   1   8  11      102.40       90.58     18.50 o 
   2   8  11      832.01      770.09     27.34 o 
   3   8  11     1933.91     1952.04     44.04 o 
   4   8  11      721.13      708.39     27.61 o 
   5   8  11        2.50      -11.58     17.31 o 
   6   8  11      104.62      144.50     22.73 o 
   7   8  11      927.82      941.64     34.93 o 
   8   8  11       67.31       51.66     27.02 o 
   9   8  11        3.73        9.56     21.65 o 
 -10   9  11        1.05       -2.89     24.57 o 
  -9   9  11      113.72      127.16     27.66 o 
  -8   9  11       43.98       48.57     24.63 o 
  -7   9  11      764.83      756.31     51.45 o 
  -6   9  11       82.44       88.44     26.24 o 
  -5   9  11      470.52      458.70     23.53 o 
  -4   9  11        0.63        5.53     17.91 o 
  -3   9  11     2197.55     2180.59     45.29 o 
  -2   9  11      217.75      198.41     20.03 o 
  -1   9  11      156.87      203.07     22.19 o 
   0   9  11        5.59       30.67     15.43 o 
   1   9  11     1246.69     1198.36     42.75 o 
   2   9  11      339.60      329.74     25.49 o 
   3   9  11      130.45      140.42     20.55 o 
   4   9  11       59.28       77.67     16.02 o 
   5   9  11     2232.83     2305.03     62.85 o 
   6   9  11       41.62       50.81     16.35 o 
   7   9  11        5.70       11.59     18.18 o 
   8   9  11        5.74       39.71     21.62 o 
   9   9  11      562.79      606.12     40.22 o 
  -9  10  11      158.19      141.00     42.55 o 
  -8  10  11       23.46       12.69     21.39 o 
  -7  10  11      226.66      223.83     20.26 o 
  -6  10  11       19.20       21.30     13.47 o 
  -5  10  11      778.72      753.34     36.69 o 
  -4  10  11        5.53       -9.82     12.65 o 
  -3  10  11      784.01      765.44     27.67 o 
  -2  10  11      177.69      177.95     22.65 o 
  -1  10  11     1575.94     1613.15     81.31 o 
   0  10  11       70.83       68.20     18.64 o 
   1  10  11      102.85      118.24     19.12 o 
   2  10  11       60.16       91.22     18.80 o 
   3  10  11     1642.42     1697.63     53.45 o 
   4  10  11       28.16       63.65     27.38 o 
   5  10  11       52.45        8.02     23.46 o 
   6  10  11       62.15       90.68     29.82 o 
   7  10  11      995.87     1033.70     65.57 o 
   8  10  11        0.71       18.75     36.19 o 
  -9  11  11       85.13      110.30     44.47 o 
  -8  11  11       89.15      145.90     19.80 o 
  -7  11  11      327.03      363.33     26.04 o 
  -6  11  11        3.53        4.13     13.90 o 
  -5  11  11      357.70      368.23     22.84 o 
  -4  11  11      245.60      280.63     35.94 o 
  -3  11  11      668.36      636.82     33.94 o 
  -2  11  11        0.71       -6.18     12.79 o 
  -1  11  11      112.22      137.28     22.64 o 
   0  11  11      394.09      387.57     41.20 o 
   1  11  11     1521.11     1535.59     66.09 o 
   2  11  11       69.34       46.04     23.80 o 
   3  11  11        3.68       18.49     23.98 o 
   4  11  11      208.93      276.09     25.90 o 
   5  11  11     1249.01     1134.15     66.53 o 
   6  11  11       89.83       50.92     25.64 o 
   7  11  11        0.10        5.67     28.51 o 
  -8  12  11        0.13      -12.18     18.37 o 
  -7  12  11       59.18       83.85     20.42 o 
  -6  12  11      496.53      515.28     27.11 o 
  -5  12  11      249.69      271.93     21.10 o 
  -4  12  11        0.58       39.92     23.56 o 
  -3  12  11      338.72      429.56     25.88 o 
  -2  12  11      634.15      590.84     50.75 o 
  -1  12  11      519.66      489.08     45.34 o 
   0  12  11      161.42      196.28     33.66 o 
   1  12  11      180.38      172.21     33.13 o 
   2  12  11      419.06      381.39     28.39 o 
   3  12  11      752.23      665.33     94.83 o 
   4  12  11      194.27      202.92     24.02 o 
   5  12  11        2.01       36.60     19.90 o 
   6  12  11      164.43      135.07     35.05 o 
  -7  13  11       64.68       71.17     19.35 o 
  -6  13  11        3.17        7.71     15.96 o 
  -5  13  11       43.25       54.09     16.64 o 
  -4  13  11      719.42      834.78     32.84 o 
  -3  13  11       60.66       69.67     16.92 o 
  -2  13  11        4.58       30.08     26.59 o 
  -1  13  11       80.07      113.62     30.69 o 
   0  13  11      572.01      638.39     35.90 o 
   1  13  11      104.00      114.50     20.13 o 
   2  13  11      146.98      211.08     24.67 o 
   3  13  11        0.02       19.39     18.06 o 
   4  13  11      592.03      515.55     34.74 o 
   5  13  11       45.33       53.99     42.46 o 
   6  13  11      114.90      113.79     36.36 o 
  -6  14  11      388.32      434.46     28.49 o 
  -5  14  11       14.89        5.61     16.11 o 
  -4  14  11        1.46        5.57     17.15 o 
  -3  14  11        0.31      -22.67     28.60 o 
  -2  14  11      761.08      716.92     57.29 o 
  -1  14  11       68.04       61.65     28.69 o 
   0  14  11      128.03       95.70     21.93 o 
   1  14  11       51.51       35.98     18.28 o 
   2  14  11      604.06      609.66     36.61 o 
   3  14  11       13.73       27.23     20.05 o 
   4  14  11      232.28      224.98     27.90 o 
   5  14  11        2.92       16.44     22.81 o 
  -5  15  11       11.68       20.90     23.43 o 
  -4  15  11      440.17      516.25     30.67 o 
  -3  15  11        1.51       16.39     31.04 o 
  -2  15  11      122.07      124.52     34.79 o 
  -1  15  11        4.85       26.68     27.73 o 
   0  15  11      445.41      449.93     49.09 o 
   1  15  11       23.48       59.41     20.94 o 
   2  15  11      197.27      207.67     27.10 o 
   3  15  11        4.15       45.02     27.12 o 
   4  15  11      342.96      378.52     51.10 o 
 -10   0  12      622.29      670.80     58.07 o 
  -8   0  12      192.65      240.66     38.63 o 
  -6   0  12     1623.24     1827.53     80.57 o 
  -4   0  12       59.08       39.33     24.94 o 
  -2   0  12     3205.91     3168.69     68.19 o 
   0   0  12        0.91       41.16     22.93 o 
   2   0  12     3896.97     4010.65    120.59 o 
   4   0  12       26.46       34.62     27.21 o 
   6   0  12     3332.76     3212.81    111.78 o 
   8   0  12      184.07      216.51     36.62 o 
  10   0  12      443.76      453.50     51.88 o 
 -11   1  12        1.92        2.10     21.32 o 
 -10   1  12       57.75       45.53     22.04 o 
  -9   1  12       54.25       56.04     21.48 o 
  -8   1  12      660.89      755.57     40.74 o 
  -7   1  12       34.37       42.03     18.55 o 
  -6   1  12       73.20       86.80     20.47 o 
  -5   1  12      305.83      307.74     24.97 o 
  -4   1  12     3231.24     3265.38    128.53 o 
  -3   1  12       25.26        7.81     16.06 o 
  -2   1  12      156.35      170.32     16.19 o 
  -1   1  12      798.28      721.86     21.92 o 
   0   1  12     6568.47     6528.20     76.35 o 
   1   1  12       82.37      134.89     19.17 o 
   2   1  12      120.75      171.38     28.82 o 
   3   1  12        8.91       20.99     22.58 o 
   4   1  12     3479.66     3523.39     81.18 o 
   5   1  12       16.04        2.07     16.18 o 
   6   1  12      505.46      481.67     32.52 o 
   7   1  12       26.68       51.70     20.35 o 
   8   1  12      896.42      826.63     41.80 o 
   9   1  12       18.15       33.77     30.91 o 
  10   1  12      209.09      250.27     31.50 o 
 -11   2  12      112.15      138.78     27.40 o 
 -10   2  12      272.94      288.25     31.81 o 
  -9   2  12        3.60       22.72     21.70 o 
  -8   2  12       73.03       57.86     21.36 o 
  -7   2  12      809.34      734.71     38.63 o 
  -6   2  12     1020.96     1078.50     43.61 o 
  -5   2  12      192.19      157.38     21.09 o 
  -4   2  12        0.12        7.90     16.22 o 
  -3   2  12     1161.33     1214.43     41.30 o 
  -2   2  12     1950.46     1897.52     40.59 o 
  -1   2  12     1039.36      994.15     34.60 o 
   0   2  12      567.30      522.22     18.72 o 
   1   2  12     1028.91      985.92     29.54 o 
   2   2  12     2531.44     2464.74     63.38 o 
   3   2  12      624.20      594.25     32.66 o 
   4   2  12      282.54      319.34     26.98 o 
   5   2  12      248.82      282.96     32.31 o 
   6   2  12     1469.04     1474.57     52.10 o 
   7   2  12      712.96      715.68     38.41 o 
   8   2  12       69.14       61.57     21.30 o 
   9   2  12      258.11      230.58     28.04 o 
  10   2  12      255.31      200.91     28.89 o 
 -11   3  12        4.68       -0.81     21.67 o 
 -10   3  12       24.50      -17.61     18.69 o 
  -9   3  12      324.04      381.67     32.44 o 
  -8   3  12      320.88      276.76     28.24 o 
  -7   3  12       86.35       93.31     20.79 o 
  -6   3  12       98.40       75.34     47.87 o 
  -5   3  12      821.18      830.23     37.48 o 
  -4   3  12      480.22      470.75     28.90 o 
  -3   3  12     1283.50     1227.95     41.59 o 
  -2   3  12       16.14        5.38     12.26 o 
  -1   3  12     4048.69     3877.60     54.14 o 
   0   3  12     1399.84     1350.81     34.81 o 
   1   3  12     1709.70     1663.99     38.91 o 
   2   3  12      295.36      302.27     25.44 o 
   3   3  12      656.38      615.74     47.04 o 
   4   3  12      854.70      857.34     38.56 o 
   5   3  12     1726.46     1721.00     54.66 o 
   6   3  12       30.82       58.51     19.57 o 
   7   3  12      228.38      248.48     27.24 o 
   8   3  12      279.88      235.79     26.94 o 
   9   3  12      556.60      511.21     36.62 o 
  10   3  12       68.69       73.53     26.33 o 
 -11   4  12      204.69      235.24     32.02 o 
 -10   4  12       12.87        8.42     20.38 o 
  -9   4  12      107.74      123.90     29.86 o 
  -8   4  12       29.56        3.26     18.72 o 
  -7   4  12      452.61      500.20     33.92 o 
  -6   4  12       29.38       39.61     22.23 o 
  -5   4  12      461.47      472.83     31.04 o 
  -4   4  12       62.93       78.99     24.02 o 
  -3   4  12     1650.81     1635.87     43.03 o 
  -2   4  12       35.53       37.39     13.39 o 
  -1   4  12      612.90      571.16     20.56 o 
   0   4  12      590.68      588.39     23.90 o 
   1   4  12     1482.14     1548.40     37.78 o 
   2   4  12     2482.12     2538.73     70.17 o 
   3   4  12     2154.03     2098.56     59.11 o 
   4   4  12      190.55      188.78     24.55 o 
   5   4  12      670.07      652.43     38.19 o 
   6   4  12      127.41      119.71     22.38 o 
   7   4  12     1552.72     1398.72     59.64 o 
   8   4  12        1.16        6.01     19.78 o 
   9   4  12      113.00      135.91     26.11 o 
  10   4  12       49.78       84.15     27.77 o 
 -11   5  12        6.69       19.18     39.24 o 
 -10   5  12        0.70       -9.43     21.26 o 
  -9   5  12      395.79      376.72     33.02 o 
  -8   5  12       14.60       14.94     19.52 o 
  -7   5  12      151.61      129.85     23.54 o 
  -6   5  12       43.73       71.06     21.19 o 
  -5   5  12     2063.12     2075.71     60.59 o 
  -4   5  12      293.28      258.34     35.05 o 
  -3   5  12     2243.22     2213.32     46.58 o 
  -2   5  12      401.00      337.05     34.21 o 
  -1   5  12     1678.60     1523.26     48.01 o 
   0   5  12      199.06      181.00     16.62 o 
   1   5  12     1139.36     1091.45     31.95 o 
   2   5  12       14.27       35.32     13.22 o 
   3   5  12     1971.38     1836.04     54.75 o 
   4   5  12        0.49        9.27     17.07 o 
   5   5  12     2027.36     1934.81    100.93 o 
   6   5  12       67.51       71.39     20.54 o 
   7   5  12      228.82      189.83     27.82 o 
   8   5  12       45.46       68.78     22.33 o 
   9   5  12      828.60      840.68     44.15 o 
  10   5  12        0.56        7.15     23.37 o 
 -10   6  12       28.90       23.61     26.94 o 
  -9   6  12       62.04       57.07     30.74 o 
  -8   6  12        0.16       18.27     20.77 o 
  -7   6  12      716.66      686.60     38.81 o 
  -6   6  12      190.97      189.48     24.77 o 
  -5   6  12      360.05      304.45     27.01 o 
  -4   6  12        9.41       28.87     24.89 o 
  -3   6  12      842.63      769.03     51.29 o 
  -2   6  12      598.21      601.27     25.76 o 
  -1   6  12     1297.72     1261.48     29.37 o 
   0   6  12      125.44      118.97     15.61 o 
   1   6  12      520.52      503.51     23.26 o 
   2   6  12      339.83      321.75     20.18 o 
   3   6  12     1551.66     1516.98     49.49 o 
   4   6  12      266.11      289.96     25.34 o 
   5   6  12     1138.44     1124.50     44.51 o 
   6   6  12       67.77       74.73     22.17 o 
   7   6  12      834.01      885.35     42.72 o 
   8   6  12       14.03        6.38     20.17 o 
   9   6  12       84.97       91.10     19.42 o 
 -10   7  12       35.19       74.86     26.43 o 
  -9   7  12      170.08      191.30     28.45 o 
  -8   7  12      223.94      263.15     29.45 o 
  -7   7  12      191.01      232.85     27.50 o 
  -6   7  12       45.67       27.20     33.79 o 
  -5   7  12      313.92      322.08     27.42 o 
  -4   7  12     1035.23     1050.75     42.76 o 
  -3   7  12       45.76       33.37     17.05 o 
  -2   7  12      716.40      565.38     36.53 o 
  -1   7  12     1264.35     1291.43     45.20 o 
   0   7  12     2241.85     2191.88     46.84 o 
   1   7  12     1616.05     1622.68     40.24 o 
   2   7  12       59.73       65.46     16.44 o 
   3   7  12      458.61      440.55     27.57 o 
   4   7  12      512.06      459.56     30.02 o 
   5   7  12      655.48      666.42     35.70 o 
   6   7  12      143.74      179.70     36.27 o 
   7   7  12       68.64       81.22     29.12 o 
   8   7  12      180.39      200.17     21.85 o 
   9   7  12      377.58      400.56     27.31 o 
 -10   8  12      176.12      250.16     51.88 o 
  -9   8  12        6.37       17.45     23.36 o 
  -8   8  12       90.62       84.08     23.49 o 
  -7   8  12      232.67      206.36     27.29 o 
  -6   8  12      965.07      921.20     57.68 o 
  -5   8  12       43.80       52.39     20.45 o 
  -4   8  12       28.28       18.08     17.87 o 
  -3   8  12      257.21      293.29     25.26 o 
  -2   8  12     2103.15     2037.08     56.65 o 
  -1   8  12      682.83      613.24     40.98 o 
   0   8  12      133.31      119.92     20.09 o 
   1   8  12      232.88      231.54     23.17 o 
   2   8  12     1571.72     1598.70     40.51 o 
   3   8  12     1908.04     1843.86     44.03 o 
   4   8  12       90.42       74.91     20.79 o 
   5   8  12       23.02       -3.67     19.21 o 
   6   8  12     1161.78     1104.33     45.79 o 
   7   8  12      195.40      200.93     22.33 o 
   8   8  12      124.64      132.78     20.98 o 
   9   8  12        9.56        2.10     28.21 o 
  -9   9  12       10.68       20.05     26.25 o 
  -8   9  12      408.66      442.28     35.97 o 
  -7   9  12       25.44       27.17     20.94 o 
  -6   9  12        8.90        2.52     19.07 o 
  -5   9  12        0.10        9.62     19.00 o 
  -4   9  12     1749.57     1666.57    105.90 o 
  -3   9  12      126.56      107.62     15.24 o 
  -2   9  12        0.07       16.75     12.39 o 
  -1   9  12      131.86      139.36     21.26 o 
   0   9  12     1343.32     1389.31     48.27 o 
   1   9  12      187.96      144.28     21.49 o 
   2   9  12        0.49      -24.09     16.06 o 
   3   9  12        4.39      -17.80     16.01 o 
   4   9  12     1473.88     1459.57     72.98 o 
   5   9  12       30.62       30.99     20.87 o 
   6   9  12       61.99       45.05     22.21 o 
   7   9  12        0.05        5.39     19.80 o 
   8   9  12      474.89      525.43     36.29 o 
  -9  10  12        1.20       -8.03     52.14 o 
  -8  10  12       11.86        9.21     23.02 o 
  -7  10  12        7.81       42.84     21.23 o 
  -6  10  12      807.63      855.68     44.30 o 
  -5  10  12        0.38       18.44     14.54 o 
  -4  10  12       60.21       62.28     14.72 o 
  -3  10  12      159.87      166.04     17.04 o 
  -2  10  12      881.90      786.77     55.19 o 
  -1  10  12       27.91       45.15     18.59 o 
   0  10  12        7.94        8.70     17.18 o 
   1  10  12      185.52      187.16     22.59 o 
   2  10  12     1722.97     1809.14     56.76 o 
   3  10  12        2.29       27.04     51.40 o 
   4  10  12      130.17      128.79     34.79 o 
   6  10  12      812.49      736.98     56.15 o 
   7  10  12        2.08        8.63     26.33 o 
  -8  11  12      226.08      209.33     32.23 o 
  -7  11  12        6.33       10.84     16.13 o 
  -6  11  12       12.31       34.75     15.84 o 
  -5  11  12       43.75       63.96     15.85 o 
  -4  11  12      715.33      745.31     37.64 o 
  -3  11  12       21.25       33.87     19.33 o 
  -2  11  12        1.21       24.50     25.37 o 
  -1  11  12      207.83      277.28     37.71 o 
   0  11  12     1480.21     1384.02     50.41 o 
   1  11  12      414.62      465.87     32.03 o 
   2  11  12        2.18       19.79     24.33 o 
   3  11  12      170.92      168.55     33.05 o 
   4  11  12     1059.00     1164.32     67.05 o 
   5  11  12       68.80       32.96     27.29 o 
   6  11  12       82.75       64.35     29.38 o 
   7  11  12       54.66       17.96     27.82 o 
  -7  12  12      279.28      288.81     24.93 o 
  -6  12  12      201.24      234.56     22.35 o 
  -5  12  12       69.49       93.45     17.17 o 
  -4  12  12       46.99       78.10     16.38 o 
  -3  12  12      310.40      233.60     37.49 o 
  -2  12  12      469.09      430.14     45.34 o 
  -1  12  12      164.06      151.63     33.83 o 
   0  12  12        0.05       16.31     26.77 o 
   1  12  12      223.42      266.64     37.93 o 
   2  12  12      470.54      382.35     42.55 o 
   3  12  12      338.51      421.47     30.53 o 
   4  12  12       23.44       20.33     36.14 o 
   5  12  12       69.97       70.98     31.30 o 
   6  12  12      210.95      185.47     38.98 o 
  -6  13  12        0.57       31.03     17.56 o 
  -5  13  12      339.65      420.97     29.43 o 
  -4  13  12      169.89      191.75     21.30 o 
  -3  13  12      217.19      213.54     37.84 o 
  -2  13  12       13.00       14.65     28.60 o 
  -1  13  12      320.02      392.55     44.21 o 
   0  13  12      199.29      178.37     23.56 o 
   1  13  12      339.22      314.13     28.35 o 
   2  13  12        0.08       24.98     18.18 o 
   3  13  12      428.63      445.26     33.04 o 
   4  13  12       32.91       87.62     21.91 o 
   5  13  12      241.29      309.89     44.91 o 
  -5  14  12       57.63       64.87     24.09 o 
  -4  14  12        2.75      -41.85     29.21 o 
  -3  14  12      414.95      418.98     49.96 o 
  -2  14  12       79.50       89.38     32.26 o 
  -1  14  12      353.45      306.14     43.25 o 
   0  14  12        2.85       -3.91     17.77 o 
   1  14  12      307.27      317.63     30.82 o 
   2  14  12        7.43       25.95     20.02 o 
   3  14  12      386.80      400.09     33.94 o 
   4  14  12        7.10       -0.98     21.61 o 
  -2  15  12        0.15       32.61     32.52 o 
  -1  15  12      307.99      287.66     43.95 o 
   0  15  12       47.31       44.47     30.43 o 
   1  15  12      293.09      272.10     29.81 o 
   2  15  12        0.11      -27.11     36.45 o 
 -11   0  13      264.91      218.69     44.99 o 
  -9   0  13        9.32      -19.97     28.51 o 
  -7   0  13     1382.49     1473.00     77.95 o 
  -5   0  13       62.33       56.76     30.00 o 
  -3   0  13     2908.37     2758.09     92.51 o 
  -1   0  13      503.89      504.80     28.39 o 
   1   0  13     1257.35     1225.97     63.04 o 
   3   0  13     1537.68     1494.88     72.98 o 
   5   0  13     2174.73     1968.35     86.85 o 
   7   0  13     1120.09      947.99     62.61 o 
   9   0  13      333.91      312.25     44.91 o 
 -11   1  13        0.01       26.30     25.98 o 
 -10   1  13       32.94       45.88     28.16 o 
  -9   1  13      717.45      762.78     43.07 o 
  -8   1  13       14.49       36.64     21.17 o 
  -7   1  13        1.05      -23.58     19.36 o 
  -6   1  13      114.76      126.67     21.88 o 
  -5   1  13     2272.21     2385.08     65.49 o 
  -4   1  13      150.28      150.06     21.01 o 
  -3   1  13       34.55       56.25     18.34 o 
  -2   1  13      538.41      508.45     22.52 o 
  -1   1  13     1852.48     1787.91     35.05 o 
   0   1  13      149.51      171.12     16.97 o 
   1   1  13      503.46      480.70     29.25 o 
   2   1  13       24.84       23.71     17.75 o 
   3   1  13     2306.00     2291.03     65.18 o 
   4   1  13       77.76       86.84     22.39 o 
   5   1  13     1594.65     1689.81     56.23 o 
   6   1  13        5.72      -10.10     17.39 o 
   7   1  13      864.37      853.93     42.63 o 
   8   1  13       43.02       15.93     24.24 o 
   9   1  13      357.87      317.11     32.15 o 
 -11   2  13      140.60      177.83     30.36 o 
 -10   2  13       65.91      111.21     27.77 o 
  -9   2  13        1.12        3.58     27.47 o 
  -8   2  13       87.33       86.94     22.01 o 
  -7   2  13      564.41      609.50     36.82 o 
  -6   2  13      412.71      500.98     44.95 o 
  -5   2  13      127.33      122.42     21.70 o 
  -4   2  13      384.39      355.73     27.37 o 
  -3   2  13     1386.20     1476.54     42.49 o 
  -2   2  13     1198.52     1140.98     41.55 o 
  -1   2  13      174.10      185.84     14.81 o 
   0   2  13     1060.45      943.27     30.17 o 
   1   2  13     1104.68     1055.13     73.24 o 
   2   2  13     1254.16     1184.03     58.07 o 
   3   2  13     1139.93     1097.09     44.48 o 
   4   2  13        4.99       11.26     18.15 o 
   5   2  13      763.00      718.93     37.73 o 
   6   2  13      738.29      673.60     37.97 o 
   7   2  13      520.86      479.26     44.82 o 
   8   2  13       43.47       53.23     27.55 o 
   9   2  13      193.55      157.02     32.00 o 
 -10   3  13      131.76      115.47     26.82 o 
  -9   3  13      171.15      194.47     27.27 o 
  -8   3  13      128.43      136.11     25.49 o 
  -7   3  13        3.12      -25.51     17.01 o 
  -6   3  13      393.59      431.28     46.87 o 
  -5   3  13      601.10      648.33     35.25 o 
  -4   3  13      906.56      921.36     43.77 o 
  -3   3  13        8.22        4.36     13.45 o 
  -2   3  13      693.68      689.98     26.02 o 
  -1   3  13      424.42      449.50     19.09 o 
   0   3  13     1186.55     1113.83     60.14 o 
   1   3  13     2259.02     2271.66     47.62 o 
   2   3  13        7.52       14.51     16.86 o 
   3   3  13       57.64       42.70     18.92 o 
   4   3  13     2063.09     2047.79    107.03 o 
   5   3  13      266.09      250.21     45.56 o 
   6   3  13       10.97       11.94     19.15 o 
   7   3  13      122.23      130.72     24.04 o 
   8   3  13      623.86      610.54     67.93 o 
   9   3  13      133.61      163.45     27.53 o 
 -10   4  13       91.05      118.47     27.38 o 
  -9   4  13        0.04       12.23     21.16 o 
  -8   4  13      171.24      184.65     26.35 o 
  -7   4  13      109.98       97.89     23.17 o 
  -6   4  13      636.01      732.96     38.90 o 
  -5   4  13       25.20       20.38     19.27 o 
  -4   4  13      259.30      295.17     32.18 o 
  -3   4  13       50.98       47.39     14.11 o 
  -2   4  13     1130.46     1160.52     33.28 o 
  -1   4  13       59.64       61.27     12.09 o 
   0   4  13      812.38      868.12     29.76 o 
   1   4  13      991.02      934.15     36.50 o 
   2   4  13     1454.63     1442.27     49.17 o 
   3   4  13      103.81      104.40     20.40 o 
   4   4  13      152.11      180.23     23.05 o 
   5   4  13      173.24      173.51     27.68 o 
   6   4  13     2157.88     2041.83    121.77 o 
   7   4  13        7.38        1.58     19.39 o 
   8   4  13        4.50       25.11     21.21 o 
   9   4  13       34.14       35.72     23.56 o 
 -10   5  13      179.83      188.53     29.89 o 
  -9   5  13        0.15      -26.90     19.60 o 
  -8   5  13      491.70      515.50     36.90 o 
  -7   5  13        4.97       -7.91     21.93 o 
  -6   5  13      826.90      862.27     41.79 o 
  -5   5  13       16.62       31.72     18.57 o 
  -4   5  13     1029.44     1065.78     34.26 o 
  -3   5  13      181.71      196.31     18.49 o 
  -2   5  13      256.98      271.35     19.46 o 
  -1   5  13      385.68      359.67     21.56 o 
   0   5  13     1818.85     1766.26     42.26 o 
   1   5  13       71.90       89.68     15.32 o 
   2   5  13      174.15      205.09     22.57 o 
   3   5  13       54.78       50.73     18.58 o 
   4   5  13     2114.79     2099.63     84.54 o 
   5   5  13       12.74       -9.38     17.97 o 
   6   5  13       17.16       29.13     20.02 o 
   7   5  13       20.56       44.10     21.76 o 
   8   5  13      918.26      935.64     45.93 o 
   9   5  13        1.24       10.99     22.75 o 
 -10   6  13       82.39       50.35     26.57 o 
  -9   6  13        0.05       32.39     23.41 o 
  -8   6  13      247.38      296.93     31.03 o 
  -7   6  13       25.87        9.92     20.71 o 
  -6   6  13      594.56      568.34     46.26 o 
  -5   6  13      127.43      129.37     23.20 o 
  -4   6  13      490.90      422.29     29.80 o 
  -3   6  13      355.72      330.33     21.23 o 
  -2   6  13     1913.44     1805.15     42.09 o 
  -1   6  13       96.83       93.05     15.77 o 
   0   6  13        8.82        8.74     13.49 o 
   1   6  13      781.24      785.37     29.05 o 
   2   6  13     1756.45     1767.15     58.44 o 
   3   6  13       92.59       92.62     20.00 o 
   4   6  13      152.03      147.91     22.87 o 
   5   6  13      115.55      101.71     21.80 o 
   6   6  13      877.99      751.56     39.26 o 
   7   6  13      129.41      150.14     25.18 o 
   8   6  13        3.04       18.15     21.71 o 
   9   6  13       47.75       42.23     19.29 o 
  -9   7  13      138.12      107.42     26.16 o 
  -8   7  13      170.92      131.80     26.87 o 
  -7   7  13        0.01        2.37     20.32 o 
  -6   7  13      274.56      277.92     28.85 o 
  -5   7  13      747.77      793.52     39.71 o 
  -4   7  13      306.60      320.82     27.49 o 
  -3   7  13       24.93       45.47     17.34 o 
  -2   7  13      243.67      221.79     23.71 o 
  -1   7  13     1237.30     1267.94     45.88 o 
   0   7  13     1039.85     1031.26     33.10 o 
   1   7  13      298.79      255.64     21.08 o 
   2   7  13      206.55      194.19     18.81 o 
   3   7  13      324.18      319.69     26.80 o 
   4   7  13     1158.15     1091.62     71.76 o 
   5   7  13      423.04      418.98     31.79 o 
   6   7  13        0.30        8.85     19.71 o 
   7   7  13       90.46       94.91     23.58 o 
   8   7  13      422.98      440.92     36.13 o 
   9   7  13      157.03      157.73     23.68 o 
  -9   8  13        2.11      -33.49     23.99 o 
  -8   8  13       49.25       48.66     24.44 o 
  -7   8  13      479.36      489.50     36.02 o 
  -6   8  13      101.26      110.32     41.29 o 
  -5   8  13      124.76      130.24     33.79 o 
  -4   8  13       52.88       89.97     38.50 o 
  -3   8  13     1971.86     1883.87     62.30 o 
  -2   8  13      443.04      433.89     41.94 o 
  -1   8  13      613.91      605.40     33.86 o 
   0   8  13       71.38       73.03     18.77 o 
   1   8  13     2544.80     2538.96    150.02 o 
   2   8  13      907.00      917.23     46.78 o 
   3   8  13      145.72      202.35     42.03 o 
   4   8  13       39.48       44.50     20.28 o 
   5   8  13      595.01      636.82     45.86 o 
   6   8  13      241.34      252.79     28.79 o 
   7   8  13      267.35      262.01     30.24 o 
   8   8  13       21.60       28.25     21.66 o 
  -8   9  13       15.32       37.91     23.74 o 
  -7   9  13        1.91       20.03     20.79 o 
  -6   9  13        0.17        2.72     19.99 o 
  -5   9  13      688.84      752.45     51.97 o 
  -4   9  13       11.47        1.39     19.01 o 
  -3   9  13      308.62      332.11     30.56 o 
  -2   9  13        5.70       19.62     25.03 o 
  -1   9  13      960.94      927.69    100.01 o 
   0   9  13      369.66      378.31     33.66 o 
   1   9  13      352.52      405.01     39.11 o 
   2   9  13       88.85      117.24     21.82 o 
   3   9  13     1113.46     1102.93     53.28 o 
   4   9  13       15.27      -17.18     28.69 o 
   5   9  13      330.35      337.88     44.21 o 
   6   9  13        5.61      -14.99     30.21 o 
   7   9  13      279.27      306.01     30.37 o 
   8   9  13       21.63       24.41     36.27 o 
  -8  10  13        4.20      -11.03     25.04 o 
  -7  10  13      375.42      361.83     52.54 o 
  -6  10  13        2.85       -6.95     20.52 o 
  -5  10  13       55.87       47.02     21.25 o 
  -4  10  13       10.51       18.07     19.32 o 
  -3  10  13      861.39      899.86     60.86 o 
  -2  10  13        1.95       28.34     26.86 o 
  -1  10  13      500.99      504.91     33.31 o 
   0  10  13       71.78       46.68     20.20 o 
   1  10  13     1071.66     1108.43     45.59 o 
   2  10  13       35.20       82.31     24.20 o 
   3  10  13      128.32      123.36     23.44 o 
   4  10  13       74.89      123.73     36.27 o 
   6  10  13        8.04       -8.55     24.07 o 
  -7  11  13        8.17        9.21     33.09 o 
  -6  11  13       63.40       81.69     24.05 o 
  -5  11  13      235.86      244.76     28.91 o 
  -4  11  13       10.04       16.07     14.91 o 
  -3  11  13       36.14       28.69     26.94 o 
  -2  11  13       53.95      112.28     65.35 o 
  -1  11  13      995.09     1062.38     47.72 o 
   0  11  13      486.89      540.89     34.93 o 
   1  11  13      130.97      137.99     23.81 o 
   2  11  13       10.68        6.63     25.64 o 
   3  11  13     1060.99     1100.58     66.53 o 
   5  11  13      155.36      151.72     35.14 o 
   6  11  13       14.63       59.90     33.22 o 
  -7  12  13       73.05       99.84     45.43 o 
  -6  12  13      112.61      121.28     20.58 o 
  -5  12  13        4.63        3.74     16.31 o 
  -4  12  13      113.50      110.48     19.99 o 
  -3  12  13      287.03      319.83     41.85 o 
  -2  12  13      347.41      394.33     60.99 o 
  -1  12  13       18.93        6.79     24.50 o 
   0  12  13       68.67       62.43     29.65 o 
   1  12  13      380.69      395.43     43.51 o 
   2  12  13      465.62      579.76     50.92 o 
   3  12  13      110.20      177.97     36.88 o 
   4  12  13       48.14       34.53     28.08 o 
   5  12  13       61.03       52.93     33.40 o 
  -6  13  13      133.02      178.57     29.27 o 
  -5  13  13       75.02      114.49     21.15 o 
  -4  13  13      242.17      209.44     42.20 o 
  -3  13  13       37.30       15.43     29.82 o 
  -2  13  13       74.08      167.07     38.45 o 
  -1  13  13      244.73      258.45     40.20 o 
   0  13  13      655.28      624.84     54.58 o 
   1  13  13       13.71       48.74     28.51 o 
   2  13  13       90.44       88.72     22.28 o 
   3  13  13       45.61       57.42     20.77 o 
   4  13  13      375.87      329.51     45.86 o 
  -3  14  13       23.41       43.07     37.49 o 
  -2  14  13      495.27      486.29     52.58 o 
  -1  14  13        0.38      -15.00     28.25 o 
   0  14  13      149.48      175.06     38.98 o 
   1  14  13        1.56       21.36     20.74 o 
   2  14  13      562.05      588.89     39.51 o 
   3  14  13        2.01       21.22     28.73 o 
 -10   0  14       53.69        8.72     34.01 o 
  -8   0  14      453.97      434.15     49.88 o 
  -6   0  14      714.72      662.51     54.50 o 
  -4   0  14     1694.67     1790.56     79.00 o 
  -2   0  14      369.13      426.84     28.97 o 
   0   0  14      345.82      341.89     38.37 o 
   2   0  14     3371.00     3408.83    116.06 o 
   4   0  14      884.48      804.64     58.07 o 
   6   0  14     2425.86     2251.57     98.44 o 
   8   0  14      126.43      164.89     39.06 o 
 -10   1  14      213.17      223.81     31.68 o 
  -9   1  14       38.81       33.35     23.37 o 
  -8   1  14      175.24      195.53     28.49 o 
  -7   1  14       38.88       56.63     22.12 o 
  -6   1  14     1240.54     1283.41     50.74 o 
  -5   1  14      430.16      407.06     31.15 o 
  -4   1  14      977.87      960.94     41.70 o 
  -3   1  14       68.01       78.36     17.18 o 
  -2   1  14     2441.42     2493.24     54.15 o 
  -1   1  14      424.94      423.37     32.12 o 
   0   1  14      429.56      442.24     29.47 o 
   1   1  14       86.05       84.76     20.57 o 
   2   1  14      701.79      765.77     38.18 o 
   3   1  14      113.45      106.26     22.62 o 
   4   1  14     1354.57     1262.51     50.37 o 
   5   1  14        0.06       -9.42     18.46 o 
   6   1  14      419.20      456.46     55.50 o 
   7   1  14       75.54       54.66     22.07 o 
   8   1  14      596.74      641.62     41.06 o 
   9   1  14        3.30       21.83     31.56 o 
 -10   2  14       22.25       29.13     25.17 o 
  -9   2  14       13.00        6.22     23.02 o 
  -8   2  14      334.81      356.04     32.52 o 
  -7   2  14      182.53      235.01     42.16 o 
  -6   2  14       77.01       79.02     37.80 o 
  -5   2  14      180.18      189.16     24.99 o 
  -4   2  14     1029.99     1028.22     42.65 o 
  -3   2  14      418.53      400.52     23.01 o 
  -2   2  14      386.29      384.02     19.63 o 
  -1   2  14      170.14      146.42     17.57 o 
   0   2  14      292.57      289.97     21.12 o 
   1   2  14     1026.43     1038.97     43.13 o 
   2   2  14     1240.15     1178.20     51.71 o 
   3   2  14      327.44      363.81     29.72 o 
   4   2  14       89.57       81.38     21.91 o 
   5   2  14      568.52      533.37     35.48 o 
   6   2  14     1029.84     1012.84     46.49 o 
   7   2  14        4.89       15.65     20.41 o 
   8   2  14       95.13      111.39     25.43 o 
   9   2  14      164.87      140.53     28.88 o 
 -10   3  14       22.78       13.28     25.93 o 
  -9   3  14      173.49      212.60     64.52 o 
  -8   3  14      115.36      121.69     25.95 o 
  -7   3  14       16.96      -13.47     19.11 o 
  -6   3  14      256.31      267.96     28.85 o 
  -5   3  14     1040.64     1011.63     44.39 o 
  -4   3  14      144.14      146.05     22.50 o 
  -3   3  14       81.18       90.02     15.58 o 
  -2   3  14      581.87      593.51     22.62 o 
  -1   3  14     1590.36     1532.21     58.02 o 
   0   3  14      914.22      870.31     41.62 o 
   1   3  14        8.77       13.02     16.49 o 
   2   3  14       18.84       28.49     18.58 o 
   3   3  14     1487.06     1530.83     54.04 o 
   4   3  14      717.20      710.34     38.13 o 
   5   3  14       36.12       35.74     20.25 o 
   6   3  14        0.42        0.46     18.67 o 
   7   3  14      579.36      569.50     38.09 o 
   8   3  14      150.06      194.00     36.19 o 
   9   3  14       34.08      119.11     40.89 o 
 -10   4  14        4.56        4.40     25.13 o 
  -9   4  14      101.15       71.88     27.13 o 
  -8   4  14       39.00       32.61     22.51 o 
  -7   4  14      405.93      455.65     34.93 o 
  -6   4  14        2.47       -0.84     19.31 o 
  -5   4  14      108.43      116.42     23.00 o 
  -4   4  14      138.25      190.40     27.96 o 
  -3   4  14      907.37      900.04     31.67 o 
  -2   4  14       10.00        5.53     11.76 o 
  -1   4  14        2.60       13.87     13.94 o 
   0   4  14      406.77      443.84     23.36 o 
   1   4  14      835.26      833.59     38.66 o 
   2   4  14        9.41        7.52     17.76 o 
   3   4  14        2.17       30.47     19.70 o 
   4   4  14       22.53       35.75     19.28 o 
   5   4  14     1895.54     1768.87     59.60 o 
   6   4  14       42.27       17.78     20.00 o 
   7   4  14      221.47      195.67     26.53 o 
   8   4  14       31.93       49.37     23.86 o 
   9   4  14      425.42      454.73     52.84 o 
  -9   5  14      263.12      340.24     36.19 o 
  -8   5  14        0.14      -22.50     21.57 o 
  -7   5  14       30.85       25.88     21.33 o 
  -6   5  14        0.07      -11.18     19.49 o 
  -5   5  14     1399.47     1498.04    101.06 o 
  -4   5  14       14.64       19.22     15.36 o 
  -3   5  14        7.56       20.58     14.79 o 
  -2   5  14        4.14       -5.93     14.53 o 
  -1   5  14     1968.63     1949.82     46.56 o 
   0   5  14      184.90      184.81     17.99 o 
   1   5  14       24.84       50.13     15.76 o 
   2   5  14        0.11       -8.01     17.88 o 
   3   5  14     1324.78     1278.32     48.11 o 
   4   5  14       21.81       27.98     30.21 o 
   5   5  14       62.06       39.05     34.31 o 
   6   5  14        5.72       -7.78     20.40 o 
   7   5  14      595.54      600.99     38.96 o 
   8   5  14        9.16       25.77     23.11 o 
  -9   6  14       30.62       45.34     26.17 o 
  -8   6  14       23.27       56.38     24.10 o 
  -7   6  14      552.28      573.05     38.64 o 
  -6   6  14        4.29      -23.06     18.75 o 
  -5   6  14       36.11       43.20     19.96 o 
  -4   6  14      120.62      136.13     22.28 o 
  -3   6  14     1194.98     1239.66     45.99 o 
  -2   6  14       20.92        8.01     14.48 o 
  -1   6  14       13.82       10.57     20.12 o 
   0   6  14      289.82      290.00     21.05 o 
   1   6  14     2294.00     2238.01     50.56 o 
   2   6  14      413.45      435.59     31.71 o 
   3   6  14       19.17       26.20     18.80 o 
   4   6  14      170.57      173.27     41.11 o 
   5   6  14      876.52      867.10     43.26 o 
   6   6  14      160.04      149.64     25.71 o 
   7   6  14       64.94       76.12     23.88 o 
   8   6  14       18.90       43.09     24.34 o 
  -9   7  14      160.70      217.06     33.47 o 
  -8   7  14       20.49       20.74     24.68 o 
  -7   7  14       33.15       57.56     24.23 o 
  -6   7  14      280.72      335.18     31.59 o 
  -5   7  14      342.25      301.19     29.43 o 
  -4   7  14      247.70      223.13     45.04 o 
  -3   7  14        3.20       11.20     18.58 o 
  -2   7  14      384.02      408.99     45.86 o 
  -1   7  14     1545.44     1518.59     52.66 o 
   0   7  14     1073.95     1022.82     42.51 o 
   1   7  14       76.50      112.87     17.63 o 
   2   7  14      291.73      260.63     26.14 o 
   3   7  14      604.44      558.96     40.20 o 
   4   7  14      583.98      517.09     34.59 o 
   5   7  14       43.47       54.86     22.13 o 
   6   7  14       85.33       86.83     23.25 o 
   7   7  14      343.81      333.14     32.40 o 
   8   7  14      261.31      290.41     33.27 o 
  -8   8  14      294.12      329.85     34.52 o 
  -7   8  14      128.93      170.68     62.21 o 
  -6   8  14       62.34       67.98     22.98 o 
  -5   8  14        0.54       39.20     21.20 o 
  -4   8  14      417.74      391.45     51.88 o 
  -3   8  14      160.50      167.50     34.97 o 
  -2   8  14      521.10      651.31    103.72 o 
  -1   8  14       23.03        4.36     18.35 o 
   0   8  14     1124.05     1220.70     47.16 o 
   1   8  14      597.55      572.89     34.52 o 
   2   8  14      858.23      880.62     41.05 o 
   3   8  14       37.75       28.28     20.04 o 
   4   8  14      372.72      395.19     31.87 o 
   5   8  14      105.24      121.82     34.79 o 
   6   8  14      414.82      450.60     35.07 o 
   7   8  14       51.30       34.37     25.27 o 
  -8   9  14       25.36       37.98     25.55 o 
  -7   9  14        0.02       13.99     24.30 o 
  -6   9  14      342.08      338.96     40.28 o 
  -5   9  14       26.39       48.84     21.65 o 
  -4   9  14      444.79      424.21     32.85 o 
  -3   9  14        0.03       27.12     28.60 o 
  -2   9  14      556.09      542.94     66.97 o 
  -1   9  14      120.30       82.74     21.39 o 
   0   9  14     1145.39     1118.14     48.09 o 
   1   9  14       17.22       26.50     21.89 o 
   2   9  14      735.41      717.67     38.29 o 
   3   9  14       69.85       23.28     29.73 o 
   4   9  14      657.56      678.56     56.24 o 
   5   9  14       41.56       38.28     34.01 o 
   6   9  14       78.99       63.65     36.10 o 
   7   9  14        1.10       12.21     38.54 o 
  -7  10  14        0.15      -20.27     23.30 o 
  -6  10  14      119.76      153.14     27.52 o 
  -5  10  14        2.88        0.74     20.72 o 
  -4  10  14      198.66      222.67     31.48 o 
  -3  10  14        3.67      -10.29     24.41 o 
  -2  10  14      696.03      742.09    149.41 o 
  -1  10  14       39.93       23.40     20.72 o 
   0  10  14      233.67      273.00     28.33 o 
   1  10  14       59.71       54.37     26.38 o 
   2  10  14      406.95      447.90     80.22 o 
   3  10  14       23.95      -10.38     30.08 o 
   4  10  14      270.86      295.94     43.95 o 
  -7  11  14       11.13        8.63     38.63 o 
  -6  11  14      126.30      132.63     29.26 o 
  -5  11  14       25.53       23.12     23.12 o 
  -4  11  14      146.76      164.54     37.15 o 
  -3  11  14        1.11       11.95     28.43 o 
  -2  11  14      325.38      411.21    100.67 o 
  -1  11  14      252.84      269.69     53.97 o 
   0  11  14      203.65      224.68     51.40 o 
   1  11  14        0.01       18.83     20.03 o 
   2  11  14      666.86      766.19     56.24 o 
   5  11  14        4.67       21.19     31.04 o 
  -6  12  14       23.10      -32.18     36.71 o 
  -5  12  14       13.32        8.94     25.28 o 
  -4  12  14      128.18      140.21     38.45 o 
  -3  12  14      268.57      303.44     44.12 o 
  -2  12  14      203.61      207.65     30.44 o 
  -1  12  14        1.55        7.94     23.73 o 
   0  12  14      162.54      174.48     34.44 o 
   1  12  14      422.92      481.23     47.26 o 
   2  12  14      314.73      337.97     41.85 o 
   4  12  14       78.68       72.55     34.27 o 
  -3  13  14        2.02        2.44     33.05 o 
  -2  13  14      112.45      189.65     40.55 o 
  -1  13  14      616.52      695.91     59.21 o 
   0  13  14      111.06      100.97     32.96 o 
   1  13  14        0.05       44.91     29.82 o 
   2  13  14       12.87       40.51     21.59 o 
   3  13  14      378.27      386.99     35.38 o 
   0  14  14        0.00       22.76     32.00 o 
  -9   0  15       71.80      107.34     39.76 o 
  -7   0  15      767.73      724.94     61.39 o 
  -5   0  15      380.70      382.09     45.95 o 
  -3   0  15     1579.78     1670.98     59.08 o 
  -1   0  15      517.13      431.97     43.60 o 
   1   0  15     2078.63     2029.57     89.11 o 
   3   0  15      650.26      681.87     55.72 o 
   5   0  15     2691.03     2487.43    104.02 o 
   7   0  15        1.65        7.50     29.38 o 
  -9   1  15      138.60      119.22     28.92 o 
  -8   1  15        0.66       -2.33     27.95 o 
  -7   1  15      299.23      344.39     33.47 o 
  -6   1  15      102.11      122.77     26.22 o 
  -5   1  15     1045.70     1124.36     47.43 o 
  -4   1  15       49.42       24.53     20.04 o 
  -3   1  15      264.68      306.68     20.16 o 
  -2   1  15      549.01      527.49     23.00 o 
  -1   1  15     1358.79     1325.64     39.73 o 
   0   1  15      317.79      210.57     25.46 o 
   1   1  15      146.39      154.40     24.24 o 
   2   1  15      180.82      187.86     25.88 o 
   3   1  15     1354.65     1340.28     57.29 o 
   4   1  15       75.03       76.74     23.55 o 
   5   1  15       57.04       44.61     21.03 o 
   6   1  15       29.24       19.15     21.67 o 
   7   1  15      868.27      814.30     45.19 o 
   8   1  15       11.45        9.77     24.52 o 
  -9   2  15       94.77      154.65     29.95 o 
  -8   2  15       75.86       89.72     25.82 o 
  -7   2  15      199.17      226.66     29.66 o 
  -6   2  15       14.01        4.59     21.49 o 
  -5   2  15      347.53      369.78     31.82 o 
  -4   2  15      509.63      578.16     28.64 o 
  -3   2  15     1097.96     1116.52     36.01 o 
  -2   2  15        1.86        3.89     13.27 o 
  -1   2  15      498.34      493.72     25.78 o 
   0   2  15      628.38      595.72     35.18 o 
   1   2  15     1517.60     1556.15     56.98 o 
   2   2  15      400.09      366.75     30.89 o 
   3   2  15        7.98        2.54     19.41 o 
   4   2  15      477.02      532.35     45.78 o 
   5   2  15      611.32      551.91     56.02 o 
   6   2  15       83.89       85.23     24.13 o 
   7   2  15        4.48       22.28     22.76 o 
   8   2  15      101.29       93.62     27.00 o 
  -9   3  15       44.43       64.67     52.45 o 
  -8   3  15        3.41       17.42     23.60 o 
  -7   3  15        4.76       28.17     21.89 o 
  -6   3  15      516.61      581.02     37.96 o 
  -5   3  15      213.96      166.77     25.19 o 
  -4   3  15       50.15       44.13     16.11 o 
  -3   3  15      240.09      235.63     20.60 o 
  -2   3  15      389.81      436.24     25.37 o 
  -1   3  15      837.83      795.86     54.42 o 
   0   3  15      158.65      158.56     23.06 o 
   1   3  15      159.40      180.70     31.87 o 
   2   3  15     1152.63     1218.43     49.06 o 
   3   3  15      651.68      695.31     39.45 o 
   4   3  15      166.75      172.11     25.17 o 
   5   3  15       10.56      -20.44     18.59 o 
   6   3  15      570.70      557.45     37.63 o 
   7   3  15      222.13      220.86     30.80 o 
   8   3  15      108.34       95.55     28.58 o 
  -9   4  15        3.81       -4.39     25.69 o 
  -8   4  15      351.62      436.96     37.17 o 
  -7   4  15       24.01       21.39     22.20 o 
  -6   4  15        0.12      -20.01     19.76 o 
  -5   4  15        1.41       14.99     20.42 o 
  -4   4  15      958.50     1037.85     55.81 o 
  -3   4  15      187.46      163.20     19.16 o 
  -2   4  15       96.31      104.06     17.38 o 
  -1   4  15      177.16      219.19     20.41 o 
   0   4  15     1025.64     1075.97     36.18 o 
   1   4  15        3.60        4.76     18.62 o 
   2   4  15      282.24      238.84     26.68 o 
   3   4  15        2.54       15.07     20.55 o 
   4   4  15      927.43      973.82     45.34 o 
   5   4  15        8.11        1.24     19.94 o 
   6   4  15      376.04      376.99     32.66 o 
   7   4  15        0.44       -8.64     23.94 o 
   8   4  15      216.16      245.24     33.17 o 
  -9   5  15        0.07        4.28     26.46 o 
  -8   5  15        0.11        7.28     28.21 o 
  -7   5  15        0.01       42.28     36.14 o 
  -6   5  15      695.44      779.63     43.12 o 
  -5   5  15        5.48        9.59     20.00 o 
  -4   5  15      111.19      137.63     19.94 o 
  -3   5  15       10.21       -4.51     15.60 o 
  -2   5  15      792.59      802.45     31.67 o 
  -1   5  15       22.41       29.95     15.41 o 
   0   5  15      304.64      279.11     21.51 o 
   1   5  15       35.89       24.58     31.26 o 
   2   5  15      840.79      912.79     43.13 o 
   3   5  15       74.80       79.18     21.45 o 
   4   5  15      355.80      338.12     30.41 o 
   5   5  15        7.13       -9.25     20.12 o 
   6   5  15      561.81      576.44     38.03 o 
   7   5  15        0.09       -3.66     22.19 o 
   8   5  15      143.82      186.95     47.91 o 
  -8   6  15      337.41      351.91     36.15 o 
  -7   6  15       30.30       54.37     24.44 o 
  -6   6  15       46.88       84.51     23.20 o 
  -5   6  15      129.39      146.67     44.12 o 
  -4   6  15     1182.12     1265.07     49.80 o 
  -3   6  15       96.76       68.27     30.69 o 
  -2   6  15       67.31       73.39     21.61 o 
  -1   6  15       70.93       53.04     16.61 o 
   0   6  15     1455.77     1411.69     40.86 o 
   1   6  15      495.22      481.90     32.80 o 
   2   6  15      145.86      139.81     24.44 o 
   3   6  15        6.93        9.25     19.50 o 
   4   6  15      744.90      721.66     39.76 o 
   5   6  15      167.26      197.94     44.38 o 
   6   6  15      315.54      306.96     31.05 o 
   7   6  15       12.72       24.92     23.32 o 
  -8   7  15        0.04      -20.21     24.97 o 
  -7   7  15      107.02      145.85     29.21 o 
  -6   7  15      301.89      369.35     34.18 o 
  -5   7  15      150.65      212.01     50.44 o 
  -4   7  15       43.22       71.95     22.62 o 
  -3   7  15       90.78      104.37     32.96 o 
  -2   7  15      963.41      973.02     44.89 o 
  -1   7  15      720.02      662.10     37.47 o 
   0   7  15      176.24      199.94     24.62 o 
   1   7  15        9.16       -9.16     18.76 o 
   2   7  15      505.96      499.08     33.34 o 
   3   7  15      882.92      851.18     43.10 o 
   4   7  15      243.89      231.79     27.84 o 
   5   7  15       33.09       20.56     23.04 o 
   6   7  15      254.04      215.13     29.43 o 
   7   7  15      320.74      317.43     33.79 o 
  -8   8  15       54.94       36.62     37.93 o 
  -7   8  15      119.84      112.29     29.18 o 
  -6   8  15        6.73        2.97     22.97 o 
  -5   8  15      174.59      271.93     60.17 o 
  -4   8  15      143.74      161.19     26.16 o 
  -3   8  15      708.88      768.89     57.29 o 
  -2   8  15       30.44       52.18     22.00 o 
  -1   8  15      302.11      327.67     35.23 o 
   0   8  15      192.36      258.47     26.81 o 
   1   8  15      851.33      851.99     41.84 o 
   2   8  15       34.41       30.17     30.61 o 
   3   8  15       96.06      142.48     34.88 o 
   4   8  15       24.80        6.74     21.24 o 
   5   8  15      659.23      641.27     46.13 o 
   6   8  15       49.69       45.27     24.88 o 
  -7   9  15      208.17      241.98     33.79 o 
  -6   9  15       10.68       -4.85     39.76 o 
  -5   9  15      324.20      352.14     33.52 o 
  -4   9  15        2.56       -2.27     29.47 o 
  -3   9  15       97.64      131.67     32.00 o 
  -2   9  15      181.28      182.44     26.14 o 
  -1   9  15     1363.39     1390.74    154.07 o 
   0   9  15        9.79       32.83     20.93 o 
   1   9  15       90.72      120.31     37.10 o 
   2   9  15      109.18       88.33     32.18 o 
   3   9  15     1043.89     1032.75     69.67 o 
   4   9  15       48.56       39.85     32.18 o 
   5   9  15        2.28      -22.06     32.70 o 
   6   9  15        1.27       17.35     35.14 o 
  -7  10  15      117.42      170.55     47.00 o 
  -6  10  15        3.65        8.71     26.67 o 
  -5  10  15       74.02       88.43     26.91 o 
  -4  10  15        1.35       18.40     28.95 o 
  -3  10  15      409.20      389.59     44.56 o 
  -2  10  15        3.39      -30.14     20.10 o 
  -1  10  15       53.84      103.80     24.31 o 
   0  10  15        9.46       31.72     21.12 o 
   1  10  15      555.91      578.17     37.20 o 
   2  10  15       17.29       -4.01     30.08 o 
   3  10  15       51.32       34.36     34.44 o 
   4  10  15       17.89       31.91     34.53 o 
  -6  11  15       10.28       19.88     40.72 o 
  -5  11  15      132.01      167.24     42.46 o 
  -4  11  15        0.35       -6.89     30.69 o 
  -3  11  15       45.89       76.46     49.35 o 
  -2  11  15      126.91      206.75     33.40 o 
  -1  11  15      267.11      323.07     39.94 o 
   0  11  15       37.81       86.91     23.66 o 
   1  11  15       94.94      127.32     24.84 o 
   2  11  15       64.17       88.33     41.07 o 
  -3  12  15      178.47      265.99     44.60 o 
  -2  12  15        6.46       14.62     39.59 o 
  -1  12  15       28.32       63.62     26.04 o 
   0  12  15      384.59      361.43     45.52 o 
   1  12  15      327.67      335.27     46.30 o 
   2  12  15       54.93      137.77     38.54 o 
  -1  13  15      129.94      143.96     41.42 o 
   0  13  15       49.42       42.46     34.44 o 
   1  13  15        0.21       -9.07     32.35 o 
  -8   0  16      187.79      160.44     43.86 o 
  -6   0  16       48.46       43.16     34.79 o 
  -4   0  16     1584.85     1676.86     80.74 o 
  -2   0  16       31.54       18.84     21.66 o 
   0   0  16     1815.93     1912.11     88.33 o 
   2   0  16       20.85       34.18     30.08 o 
   4   0  16     1874.62     1878.98     93.12 o 
   6   0  16       19.86       10.90     31.13 o 
  -9   1  16        9.35       21.94     28.72 o 
  -8   1  16       10.72        9.66     26.12 o 
  -7   1  16       55.51       59.20     40.55 o 
  -6   1  16      776.40      839.99     45.56 o 
  -5   1  16        2.66       -6.18     22.61 o 
  -4   1  16        2.18        2.75     18.27 o 
  -3   1  16      130.96      138.17     17.55 o 
  -2   1  16     1498.63     1514.22     50.76 o 
  -1   1  16      120.60      126.35     23.89 o 
   0   1  16        3.75       26.49     20.62 o 
   1   1  16      201.86      204.04     27.10 o 
   2   1  16     1773.80     1824.45     62.13 o 
   3   1  16      355.75      339.60     31.69 o 
   4   1  16       11.00        2.52     22.28 o 
   5   1  16        0.11      -28.34     18.89 o 
   6   1  16      740.98      762.93     44.38 o 
   7   1  16       52.28       61.56     25.13 o 
  -9   2  16       40.43       30.87     39.85 o 
  -8   2  16      175.24      255.84     33.43 o 
  -7   2  16       31.03       39.96     35.58 o 
  -6   2  16       28.63       11.15     23.55 o 
  -5   2  16      130.30      146.39     27.43 o 
  -4   2  16      405.37      422.60     26.85 o 
  -3   2  16      139.93      177.24     18.04 o 
  -2   2  16       19.42       33.98     17.01 o 
  -1   2  16      370.68      380.16     31.29 o 
   0   2  16     1627.58     1544.56     55.52 o 
   1   2  16      654.47      624.47     38.19 o 
   2   2  16      110.45       84.91     23.14 o 
   3   2  16      157.58      144.23     25.25 o 
   4   2  16      779.28      812.88     49.53 o 
   5   2  16      192.75      189.03     39.15 o 
   6   2  16      154.61      133.67     49.13 o 
   7   2  16       79.07       88.44     26.88 o 
  -8   3  16        4.93       36.97     26.06 o 
  -7   3  16      196.65      191.06     86.63 o 
  -6   3  16       84.82       73.39     24.65 o 
  -5   3  16      118.62      157.93     22.88 o 
  -4   3  16       30.60       41.22     18.21 o 
  -3   3  16      364.01      387.48     22.66 o 
  -2   3  16      653.18      652.11     30.55 o 
  -1   3  16      480.04      490.34     27.64 o 
   0   3  16        5.03        5.81     18.52 o 
   1   3  16      303.92      311.14     29.13 o 
   2   3  16      544.15      475.04     34.25 o 
   3   3  16      219.07      233.17     27.50 o 
   4   3  16        0.59       52.55     32.61 o 
   5   3  16      296.17      279.77     31.16 o 
   6   3  16      260.53      238.58     30.70 o 
   7   3  16      261.58      251.28     32.84 o 
  -8   4  16       18.17        1.67     42.68 o 
  -7   4  16       43.76       81.66     26.54 o 
  -6   4  16        7.60       20.61     22.91 o 
  -5   4  16      464.36      553.52     30.63 o 
  -4   4  16      128.78      134.81     35.23 o 
  -3   4  16      365.34      377.26     41.36 o 
  -2   4  16        0.48      -12.16     15.42 o 
  -1   4  16      357.39      402.73     25.25 o 
   0   4  16       41.35       17.34     23.76 o 
   1   4  16      787.85      707.79     38.78 o 
   2   4  16       12.21        1.63     18.87 o 
   3   4  16      317.86      353.04     33.88 o 
   4   4  16        6.02       -6.04     20.20 o 
   5   4  16      665.49      647.65     40.39 o 
   6   4  16        4.47        0.81     22.30 o 
   7   4  16       52.18      107.88     39.24 o 
  -8   5  16        0.52      -33.52     25.82 o 
  -7   5  16      224.73      245.52     32.11 o 
  -6   5  16        1.54       -9.78     22.26 o 
  -5   5  16      413.64      440.91     43.42 o 
  -4   5  16        8.97        0.51     20.94 o 
  -3   5  16      423.12      485.32     27.69 o 
  -2   5  16        0.27       -7.12     19.33 o 
  -1   5  16      313.10      290.03     22.78 o 
   0   5  16        0.06      -15.17     18.36 o 
   1   5  16      572.34      619.67     37.65 o 
   2   5  16        9.06      -11.53     19.57 o 
   3   5  16      665.34      671.92     39.26 o 
   4   5  16       10.74        0.97     19.85 o 
   5   5  16      273.53      289.30     41.72 o 
   6   5  16       10.84       20.06     22.90 o 
   7   5  16      312.63      319.80     35.28 o 
  -8   6  16       21.60      -11.60     34.44 o 
  -7   6  16      115.22      170.65     30.39 o 
  -6   6  16       37.18       36.83     23.52 o 
  -5   6  16      336.96      358.22     32.79 o 
  -4   6  16       94.95      171.20     27.41 o 
  -3   6  16      402.02      471.37     58.90 o 
  -2   6  16        4.71       50.56     20.63 o 
  -1   6  16      601.53      713.86     37.94 o 
   0   6  16      326.90      323.43     30.05 o 
   1   6  16      408.15      457.06     33.66 o 
   2   6  16       67.88       43.29     21.67 o 
   3   6  16      300.65      240.91     28.18 o 
   4   6  16      147.47      123.90     24.72 o 
   5   6  16      621.57      566.12     38.80 o 
   6   6  16        0.51        9.26     23.51 o 
  -7   7  16      124.75      163.96     43.51 o 
  -6   7  16      131.03      109.36     27.99 o 
  -5   7  16      161.84      170.85     27.49 o 
  -4   7  16       85.62      145.27     36.80 o 
  -3   7  16      330.97      325.06     34.44 o 
  -2   7  16      384.94      486.32     35.17 o 
  -1   7  16      564.65      578.11     40.81 o 
   0   7  16        0.47      -17.30     19.36 o 
   1   7  16      226.70      133.41     35.92 o 
   2   7  16      594.09      630.15     64.83 o 
   3   7  16      438.93      403.94     53.54 o 
   4   7  16        1.09       14.31     21.23 o 
   5   7  16       73.41       72.26     25.32 o 
   6   7  16      346.85      337.58     34.72 o 
  -7   8  16       14.17       -4.80     36.53 o 
  -6   8  16       12.39        6.76     35.92 o 
  -5   8  16       38.60       51.31     25.55 o 
  -4   8  16      438.61      453.42     50.66 o 
  -3   8  16       33.43       41.22     43.07 o 
  -2   8  16       27.90       69.27     22.92 o 
  -1   8  16       84.76       68.93     23.46 o 
   0   8  16      772.49      920.62     44.27 o 
   1   8  16       70.17       39.33     32.52 o 
   2   8  16       20.26       28.60     31.04 o 
   3   8  16        6.11       13.43     28.69 o 
   4   8  16      689.46      687.28     61.04 o 
   5   8  16       94.55      109.64     28.39 o 
  -6   9  16      413.18      506.96     41.33 o 
  -5   9  16        4.09       31.83     36.45 o 
  -4   9  16        6.98       -8.02     31.56 o 
  -3   9  16       52.50       56.36     73.59 o 
  -2   9  16      564.03      576.46     39.21 o 
  -1   9  16       54.04       83.01     27.64 o 
   0   9  16        0.20       13.57     20.73 o 
   1   9  16       27.44       -6.54     30.43 o 
   2   9  16      808.30      987.23     68.88 o 
   3   9  16       55.61       57.46     35.23 o 
   4   9  16       75.27       85.54     37.93 o 
   5   9  16        0.10      -14.82     38.19 o 
  -5  10  16        0.04       17.61     35.23 o 
  -4  10  16      357.62      361.51     49.53 o 
  -3  10  16        1.73       40.62     36.67 o 
  -2  10  16        0.11       -9.08     36.45 o 
  -1  10  16        0.05       24.18     22.78 o 
   0  10  16      356.41      363.03     32.85 o 
   1  10  16        0.12      -21.71     31.91 o 
   2  10  16        0.37       52.58     34.62 o 
   3  10  16        2.46        6.89     35.92 o 
   4  10  16      490.01      484.28     55.72 o 
  -3  11  16       67.11       84.03     57.24 o 
  -2  11  16      322.47      383.41     37.71 o 
  -1  11  16       32.04       49.50     25.31 o 
   0  11  16        6.08       40.69     25.21 o 
   1  11  16       35.70       83.60     26.91 o 
   2  11  16      164.77      185.64     49.53 o 
  -2  12  16        0.37       41.42     53.89 o 
  -1  12  16      174.35      192.11     33.85 o 
   0  12  16      255.72      323.06     47.43 o 
  -7   0  17        0.68       15.61     37.58 o 
  -5   0  17      710.62      798.97     61.39 o 
  -3   0  17      210.76      226.30     30.27 o 
  -1   0  17     1159.13     1133.11     69.93 o 
   1   0  17      236.60      283.91     42.38 o 
   3   0  17      865.78      723.90     60.34 o 
   5   0  17      112.58      125.74     38.37 o 
  -8   1  17        0.67      -39.86     27.52 o 
  -7   1  17      268.92      297.69     36.50 o 
  -6   1  17       37.55        0.91     25.03 o 
  -5   1  17       59.82       52.99     25.80 o 
  -4   1  17        1.71       14.97     18.62 o 
  -3   1  17      676.42      737.03     34.09 o 
  -2   1  17       76.27       88.93     29.08 o 
  -1   1  17      165.49      155.58     25.63 o 
   0   1  17       12.85        2.39     20.19 o 
   1   1  17      896.53      788.22     75.12 o 
   2   1  17      200.66      129.05     25.89 o 
   3   1  17      339.96      292.52     31.78 o 
   4   1  17        4.26       -3.93     31.61 o 
   5   1  17      574.31      514.41     47.65 o 
   6   1  17      179.78      205.38     32.00 o 
  -8   2  17       34.11       48.78     30.30 o 
  -7   2  17        0.04       -3.16     25.94 o 
  -6   2  17       68.63       84.21     27.68 o 
  -5   2  17      370.96      450.62     29.71 o 
  -4   2  17      207.94      228.33     20.80 o 
  -3   2  17       26.84       13.60     18.23 o 
  -2   2  17      226.96      214.07     32.83 o 
  -1   2  17      515.41      545.87     36.65 o 
   0   2  17      628.75      638.25     64.66 o 
   1   2  17      180.97      142.59     24.84 o 
   2   2  17       12.12       30.54     20.97 o 
   3   2  17      618.89      635.49     55.54 o 
   4   2  17      173.18      154.22     27.48 o 
   5   2  17      316.80      273.24     32.34 o 
   6   2  17        7.04       -9.07     24.52 o 
  -8   3  17       22.54       47.62     30.62 o 
  -7   3  17       61.42       35.94     27.67 o 
  -6   3  17      147.36      181.75     54.41 o 
  -5   3  17        2.64       -0.12     19.73 o 
  -4   3  17       52.82       93.34     38.38 o 
  -3   3  17      281.05      267.71     24.67 o 
  -2   3  17      483.60      500.77     29.44 o 
  -1   3  17       38.04       37.15     21.24 o 
   0   3  17       46.90       54.44     21.72 o 
   1   3  17      336.75      355.23     31.26 o 
   2   3  17      568.14      598.19     38.25 o 
   3   3  17       68.93       81.56     23.65 o 
   4   3  17       19.73       32.18     21.74 o 
   5   3  17      163.15      167.71     31.91 o 
   6   3  17      301.65      312.45     35.39 o 
  -8   4  17      121.54      133.06     43.95 o 
  -7   4  17        9.82        2.31     28.21 o 
  -6   4  17      155.22      163.34     28.58 o 
  -5   4  17        9.06       13.10     19.46 o 
  -4   4  17      427.29      443.31     35.60 o 
  -3   4  17        0.05        5.04     17.96 o 
  -2   4  17       38.63       62.96     28.16 o 
  -1   4  17      119.49      152.60     24.94 o 
   0   4  17      606.16      591.85     37.61 o 
   1   4  17      106.67       83.08     23.09 o 
   2   4  17       54.87       24.20     21.95 o 
   3   4  17        0.16       -8.79     19.53 o 
   4   4  17      620.09      552.47     39.20 o 
   5   4  17       31.49       71.07     26.23 o 
   6   4  17        0.05       13.24     25.67 o 
  -7   5  17        7.96       27.23     28.01 o 
  -6   5  17      272.78      348.50     35.43 o 
  -5   5  17        4.88        3.18     22.64 o 
  -4   5  17      101.92       99.40     36.27 o 
  -3   5  17       11.16        9.58     18.02 o 
  -2   5  17      534.35      559.04     30.24 o 
  -1   5  17       15.98       25.05     20.22 o 
   0   5  17      104.36       99.09     23.14 o 
   1   5  17       29.45       55.28     21.52 o 
   2   5  17      751.17      746.04     41.81 o 
   3   5  17       10.71       -5.44     34.62 o 
   4   5  17       24.82       11.50     21.55 o 
   5   5  17        5.60       29.58     24.98 o 
   6   5  17      534.37      621.71     61.04 o 
  -7   6  17        0.06      -52.84     35.23 o 
  -6   6  17      103.58       86.48     30.74 o 
  -5   6  17       99.17      147.57     28.55 o 
  -4   6  17      448.55      559.71     54.67 o 
  -3   6  17        6.10       20.81     22.22 o 
  -2   6  17       59.46       75.14     49.09 o 
  -1   6  17      236.35      297.71     30.01 o 
   0   6  17      644.11      685.67     40.45 o 
   1   6  17      102.42       73.06     23.37 o 
   2   6  17       46.45       97.15     24.97 o 
   3   6  17       67.69       76.19     24.16 o 
   4   6  17      654.25      636.92     40.72 o 
   5   6  17        4.14      -14.71     35.97 o 
  -6   7  17      120.07      205.28     33.28 o 
  -5   7  17        0.04       54.93     35.58 o 
  -4   7  17       72.77       96.00     37.76 o 
  -3   7  17      255.50      372.89     34.42 o 
  -2   7  17      400.04      388.55     33.87 o 
  -1   7  17       26.22       38.34     24.07 o 
   0   7  17       14.96       62.34     32.52 o 
   1   7  17      391.60      411.91     49.27 o 
   2   7  17      364.82      335.53     46.65 o 
   3   7  17       34.29       40.04     25.17 o 
   4   7  17        0.51       22.62     23.42 o 
   5   7  17      249.75      302.70     35.49 o 
  -6   8  17        0.94       -8.81     35.31 o 
  -5   8  17      360.90      368.31     53.36 o 
  -4   8  17       17.26       69.41     36.71 o 
  -3   8  17       14.59       34.13     24.41 o 
  -2   8  17       63.59       69.62     24.24 o 
  -1   8  17      567.66      575.25     50.92 o 
   0   8  17      181.46      209.44     41.77 o 
   1   8  17      115.97      234.56     42.29 o 
   2   8  17        3.63      -25.72     33.22 o 
   3   8  17      392.57      421.85     52.06 o 
   4   8  17      103.71       72.46     39.59 o 
  -4   9  17        2.01      -14.04     31.74 o 
  -3   9  17      313.61      366.80     49.27 o 
  -2   9  17       48.80       45.86     23.95 o 
  -1   9  17       68.12       81.82     25.74 o 
   0   9  17       11.37       29.30     36.62 o 
   1   9  17      475.36      595.63     59.82 o 
   2   9  17       25.17       15.87     34.97 o 
   3   9  17      165.48      160.35     45.25 o 
  -3  10  17       17.40       31.30     30.29 o 
  -2  10  17        1.33       10.23     26.32 o 
  -1  10  17      255.43      295.45     36.23 o 
   0  10  17        8.48       37.16     26.81 o 
   1  10  17       42.86       24.76     39.15 o 
   2  10  17        9.49       14.47     38.71 o 
  -6   0  18      313.85      351.66     54.24 o 
  -4   0  18      424.80      540.84     43.25 o 
  -2   0  18      463.11      552.21     54.24 o 
   0   0  18      349.50      306.75     45.08 o 
   2   0  18      388.19      433.71     51.62 o 
   4   0  18      352.58      335.62     52.06 o 
  -7   1  18        5.14       13.92     30.10 o 
  -6   1  18       63.33       53.06     28.84 o 
  -5   1  18        1.02        8.60     18.60 o 
  -4   1  18      254.34      280.63     23.41 o 
  -3   1  18       46.19       67.51     25.00 o 
  -2   1  18      228.36      216.74     28.85 o 
  -1   1  18        0.27        2.56     21.78 o 
   0   1  18      320.25      360.62     33.45 o 
   1   1  18      111.50      125.05     25.92 o 
   2   1  18      464.32      392.53     35.41 o 
   3   1  18        0.05      -23.40     22.25 o 
   4   1  18      188.82      137.23     29.50 o 
   5   1  18      119.73      113.30     27.98 o 
  -7   2  18       16.48        5.64     30.66 o 
  -6   2  18      140.55      198.72     27.08 o 
  -5   2  18      171.74      245.07     27.16 o 
  -4   2  18       78.24       63.19     21.59 o 
  -3   2  18       15.17       14.14     19.37 o 
  -2   2  18      305.77      315.18     47.00 o 
  -1   2  18      357.52      303.40     31.53 o 
   0   2  18      216.57      219.21     28.45 o 
   1   2  18       28.77       13.90     22.59 o 
   2   2  18      132.61       87.56     24.85 o 
   3   2  18      170.40      164.50     29.28 o 
   4   2  18      253.08      228.84     36.32 o 
   5   2  18       22.62      -16.25     39.37 o 
  -7   3  18      133.87      138.23     34.68 o 
  -6   3  18        2.00       66.30     24.14 o 
  -5   3  18       16.68       27.06     22.00 o 
  -4   3  18       93.68      128.60     22.91 o 
  -3   3  18      256.19      278.20     26.29 o 
  -2   3  18      109.06      104.01     26.77 o 
  -1   3  18        0.02      -27.25     20.46 o 
   0   3  18      227.98      148.51     27.21 o 
   1   3  18      674.06      656.01     41.03 o 
   2   3  18      115.35       89.95     25.16 o 
   3   3  18       12.98       23.52     23.03 o 
   4   3  18       35.89       49.03     24.49 o 
   5   3  18      207.43      168.72     44.21 o 
  -6   4  18        1.09      -27.94     27.07 o 
  -5   4  18      354.08      365.72     38.36 o 
  -4   4  18        5.85      -14.34     23.17 o 
  -3   4  18        0.04       21.38     19.50 o 
  -2   4  18       33.69       47.84     23.71 o 
  -1   4  18      388.39      386.68     33.81 o 
   0   4  18       25.01      -21.48     20.36 o 
   1   4  18        6.23       -3.41     25.59 o 
   2   4  18        3.05      -26.69     21.55 o 
   3   4  18      388.22      390.96     35.62 o 
   4   4  18       73.53       72.47     26.33 o 
   5   4  18       35.42       33.40     35.66 o 
  -6   5  18       12.04       17.70     28.22 o 
  -5   5  18       14.48       59.03     39.33 o 
  -4   5  18       42.03       63.48     32.70 o 
  -3   5  18      450.49      507.60     76.56 o 
  -2   5  18       14.75       21.17     19.31 o 
  -1   5  18        8.89       30.01     22.23 o 
   0   5  18       19.26       37.42     22.22 o 
   1   5  18      613.90      613.52     49.75 o 
   2   5  18        1.29      -19.53     21.90 o 
   3   5  18       14.18       -0.45     23.09 o 
   4   5  18       19.60       23.50     24.87 o 
  -6   6  18       36.86       63.04     39.85 o 
  -5   6  18      301.64      341.28     53.80 o 
  -4   6  18        3.85       19.87     26.57 o 
  -3   6  18        1.46      -33.85     22.56 o 
  -2   6  18       63.66       69.27     30.65 o 
  -1   6  18      572.12      686.93     64.26 o 
   0   6  18       96.62      109.87     37.58 o 
   1   6  18        0.42      -31.94     22.85 o 
   2   6  18       46.52       49.37     25.22 o 
   3   6  18      460.88      428.99     37.18 o 
   4   6  18       18.58       19.10     33.66 o 
  -5   7  18        1.77       32.00     41.85 o 
  -4   7  18       95.52       97.65     37.71 o 
  -3   7  18      147.88      147.74     31.64 o 
  -2   7  18       38.33       50.10     25.75 o 
  -1   7  18       12.12        8.37     33.57 o 
   0   7  18      211.88      282.69     45.60 o 
   1   7  18      241.45      216.77     44.91 o 
   2   7  18      177.54      200.72     45.17 o 
   3   7  18       29.96      -52.97     35.31 o 
  -4   8  18       59.99       18.75     40.98 o 
  -3   8  18        8.28       10.27     27.32 o 
  -2   8  18      209.93      244.32     36.58 o 
  -1   8  18      154.34      128.70     43.51 o 
   0   8  18      217.12      206.92     46.74 o 
   1   8  18       20.09       -3.23     37.15 o 
   2   8  18      145.86      179.19     46.21 o 
  -2   9  18      111.52      158.80     32.37 o 
  -1   9  18        0.73       12.82     42.90 o 
   0   9  18      142.97      152.68     50.49 o 
  -5   0  19      207.18      201.13     50.18 o 
  -3   0  19       38.18       10.73     35.23 o 
  -1   0  19      595.56      650.31     59.90 o 
   1   0  19      142.53      153.90     42.64 o 
   3   0  19      298.73      239.61     47.78 o 
  -6   1  19        0.31        3.35     25.13 o 
  -5   1  19       84.77       93.21     22.37 o 
  -4   1  19       28.37       29.30     28.06 o 
  -3   1  19      240.94      271.26     34.48 o 
  -2   1  19        1.32        9.40     24.34 o 
  -1   1  19       67.75       86.26     26.46 o 
   0   1  19       71.53       66.65     52.62 o 
   1   1  19      497.17      453.43     38.91 o 
   2   1  19       11.63       -7.41     23.63 o 
   3   1  19       40.64       19.06     25.85 o 
  -6   2  19       67.97      120.40     28.59 o 
  -5   2  19       70.03       38.34     25.15 o 
  -4   2  19        2.97       16.75     21.73 o 
  -3   2  19       42.40       25.42     26.30 o 
  -2   2  19      117.14       75.26     26.78 o 
  -1   2  19      311.50      280.32     32.89 o 
   0   2  19      115.46      125.58     28.01 o 
   1   2  19       86.76       85.94     26.55 o 
   2   2  19      157.45      139.54     32.35 o 
   3   2  19      190.32      169.94     31.74 o 
  -5   3  19       47.16       98.48     26.56 o 
  -4   3  19      254.27      286.82     28.82 o 
  -3   3  19      107.22      100.52     37.67 o 
  -2   3  19       18.03       39.85     25.01 o 
  -1   3  19       83.25       45.01     25.15 o 
   0   3  19      338.10      314.85     33.82 o 
   1   3  19      133.10      102.02     33.88 o 
   2   3  19       86.23       59.09     25.92 o 
   3   3  19        6.19       -4.86     31.65 o 
  -5   4  19        4.95       19.88     41.42 o 
  -4   4  19       42.20       88.67     30.63 o 
  -3   4  19        1.57       11.44     27.12 o 
  -2   4  19      228.47      242.68     33.70 o 
  -1   4  19       69.93       58.40     26.12 o 
   0   4  19       92.84       49.73     25.25 o 
   1   4  19        1.30       16.85     24.54 o 
   2   4  19      293.54      287.70     35.05 o 
   3   4  19       50.40       34.09     39.33 o 
  -4   5  19      278.44      386.28     52.58 o 
  -3   5  19        2.42       24.16     28.41 o 
  -2   5  19       54.49       81.62     39.24 o 
  -1   5  19        9.15       -0.28     24.23 o 
   0   5  19      317.11      312.21     34.59 o 
   1   5  19        5.79        1.15     24.47 o 
   2   5  19      150.20      203.25     45.78 o 
   3   5  19        6.72       -4.62     36.19 o 
  -4   6  19       16.74       10.38     39.67 o 
  -3   6  19       22.96       78.65     40.63 o 
  -2   6  19      322.56      421.16     60.17 o 
  -1   6  19       32.56       18.40     39.15 o 
   0   6  19       62.38       16.83     38.71 o 
   1   6  19        8.69       12.03     37.58 o 
   2   6  19      242.27      270.74     45.86 o 
  -4   0  20        0.26        9.77     41.07 o 
  -2   0  20      225.28      271.53     51.45 o 
   0   0  20        0.64       16.13     37.41 o 
  -4   1  20      166.86      165.76     50.57 o 
  -3   1  20       18.22       12.76     54.80 o 
  -2   1  20        4.42       -2.19     26.70 o 
  -1   1  20       21.96       31.08     27.13 o 
   0   1  20      552.37      576.22     44.32 o 
   1   1  20       28.51       75.51     41.33 o 
  -3   2  20       46.19       85.71     42.38 o 
  -2   2  20      218.97      247.57     34.78 o 
  -1   2  20      101.87      109.40     29.58 o 
   0   2  20        0.05      -20.40     32.96 o 
   1   2  20       76.30       89.81     43.60 o 
  -3   3  20       76.80       47.09     42.29 o 
  -2   3  20        1.77        2.96     35.05 o 
  -1   3  20      156.97      125.04     40.46 o 
   0   3  20      118.32       97.92     40.55 o 
   1   3  20      172.11      188.60     48.04 o 
  -2   4  20       28.38       -3.92     37.58 o 
  -1   4  20      161.00      165.76     44.47 o 
   0   4  20        5.40      -27.38     35.58 o 
                                                 
